# Supplementary material for: Smart-Plexer: a breakthrough workflow for hybrid development of multiplex PCR assays
Source: Commun Biol. 2023 Sep 9;6:922. doi: 10.1038/s42003-023-05235-w (PMC10492832; doi:10.1038/s42003-023-05235-w)
Supplement: Supplementary file 4 — Supplementary Data [file 42003_2023_5235_MOESM4_ESM.xlsx]

## Sheet: fig2a
PrimerMix	ADS	multiplex_type	curve_type
PM3.01	2.54378	simulated	raw
PM3.02	2.97803	simulated	raw
PM3.03	2.25964	simulated	raw
PM3.04	2.46198	simulated	raw
PM3.05	2.89563	simulated	raw
PM3.06	2.17416	simulated	raw
PM3.07	0.884443	simulated	raw
PM3.08	1.28638	simulated	raw
PM3.09	1.99901	simulated	raw
PM3.10	3.63767	simulated	raw
PM3.11	3.65439	simulated	raw
PM3.12	3.7342	simulated	raw
PM3.13	3.55751	simulated	raw
PM3.14	3.57364	simulated	raw
PM3.15	3.65035	simulated	raw
PM3.16	1.92993	simulated	raw
PM3.17	1.91435	simulated	raw
PM3.18	3.42516	simulated	raw
PM3.19	3.20655	simulated	raw
PM3.20	3.26128	simulated	raw
PM3.21	3.30087	simulated	raw
PM3.22	3.12678	simulated	raw
PM3.23	3.18092	simulated	raw
PM3.24	3.21742	simulated	raw
PM3.25	1.51144	simulated	raw
PM3.26	1.53385	simulated	raw
PM3.27	3.00446	simulated	raw
PM3.01	1.27929	empirical	raw
PM3.02	1.80448	empirical	raw
PM3.03	2.02126	empirical	raw
PM3.04	1.84796	empirical	raw
PM3.05	1.82793	empirical	raw
PM3.06	2.58602	empirical	raw
PM3.07	1.25847	empirical	raw
PM3.08	0.654232	empirical	raw
PM3.09	3.19707	empirical	raw
PM3.10	1.92472	empirical	raw
PM3.11	1.77738	empirical	raw
PM3.12	2.67352	empirical	raw
PM3.13	2.49437	empirical	raw
PM3.14	1.4605	empirical	raw
PM3.15	2.64506	empirical	raw
PM3.16	2.22765	empirical	raw
PM3.17	2.08438	empirical	raw
PM3.18	3.02645	empirical	raw
PM3.19	3.17611	empirical	raw
PM3.20	2.53162	empirical	raw
PM3.21	3.37507	empirical	raw
PM3.22	3.07082	empirical	raw
PM3.23	1.8568	empirical	raw
PM3.24	3.25158	empirical	raw
PM3.25	3.39552	empirical	raw
PM3.26	1.79929	empirical	raw
PM3.27	2.02736	empirical	raw
PM3.01	0.434418	simulated	normalised
PM3.02	0.655009	simulated	normalised
PM3.03	0.3927	simulated	normalised
PM3.04	0.400827	simulated	normalised
PM3.05	0.621888	simulated	normalised
PM3.06	0.359086	simulated	normalised
PM3.07	0.208877	simulated	normalised
PM3.08	0.333962	simulated	normalised
PM3.09	0.320971	simulated	normalised
PM3.10	0.644382	simulated	normalised
PM3.11	0.655511	simulated	normalised
PM3.12	0.646305	simulated	normalised
PM3.13	0.610804	simulated	normalised
PM3.14	0.622404	simulated	normalised
PM3.15	0.612705	simulated	normalised
PM3.16	0.292434	simulated	normalised
PM3.17	0.208057	simulated	normalised
PM3.18	0.44817	simulated	normalised
PM3.19	0.421715	simulated	normalised
PM3.20	0.635886	simulated	normalised
PM3.21	0.39225	simulated	normalised
PM3.22	0.388199	simulated	normalised
PM3.23	0.602841	simulated	normalised
PM3.24	0.358712	simulated	normalised
PM3.25	0.149011	simulated	normalised
PM3.26	0.267676	simulated	normalised
PM3.27	0.273359	simulated	normalised
PM3.01	0.488351	empirical	normalised
PM3.02	0.721428	empirical	normalised
PM3.03	0.437678	empirical	normalised
PM3.04	0.396208	empirical	normalised
PM3.05	0.64374	empirical	normalised
PM3.06	0.320276	empirical	normalised
PM3.07	0.190259	empirical	normalised
PM3.08	0.396845	empirical	normalised
PM3.09	0.262942	empirical	normalised
PM3.10	0.768936	empirical	normalised
PM3.11	0.78944	empirical	normalised
PM3.12	0.749193	empirical	normalised
PM3.13	0.691575	empirical	normalised
PM3.14	0.78705	empirical	normalised
PM3.15	0.727635	empirical	normalised
PM3.16	0.306681	empirical	normalised
PM3.17	0.233953	empirical	normalised
PM3.18	0.401024	empirical	normalised
PM3.19	0.485224	empirical	normalised
PM3.20	0.780608	empirical	normalised
PM3.21	0.398719	empirical	normalised
PM3.22	0.435516	empirical	normalised
PM3.23	0.760877	empirical	normalised
PM3.24	0.292328	empirical	normalised
PM3.25	0.145249	empirical	normalised
PM3.26	0.370119	empirical	normalised
PM3.27	0.273691	empirical	normalised
PM3.01	66.0886	simulated	fitted
PM3.02	66.115	simulated	fitted
PM3.03	8.06662	simulated	fitted
PM3.04	65.3691	simulated	fitted
PM3.05	65.395	simulated	fitted
PM3.06	7.28995	simulated	fitted
PM3.07	64.4502	simulated	fitted
PM3.08	64.5346	simulated	fitted
PM3.09	62.7302	simulated	fitted
PM3.10	66.6593	simulated	fitted
PM3.11	66.601	simulated	fitted
PM3.12	66.2573	simulated	fitted
PM3.13	65.9687	simulated	fitted
PM3.14	65.9099	simulated	fitted
PM3.15	65.5095	simulated	fitted
PM3.16	5.17863	simulated	fitted
PM3.17	5.17845	simulated	fitted
PM3.18	61.0786	simulated	fitted
PM3.19	65.6744	simulated	fitted
PM3.20	65.7029	simulated	fitted
PM3.21	7.94674	simulated	fitted
PM3.22	65.0569	simulated	fitted
PM3.23	65.0849	simulated	fitted
PM3.24	7.27206	simulated	fitted
PM3.25	65.8603	simulated	fitted
PM3.26	65.9469	simulated	fitted
PM3.27	64.4346	simulated	fitted
PM3.01	12.7644	empirical	fitted
PM3.02	6.99899	empirical	fitted
PM3.03	5.59863	empirical	fitted
PM3.04	15.1816	empirical	fitted
PM3.05	7.1654	empirical	fitted
PM3.06	3.33636	empirical	fitted
PM3.07	15.6369	empirical	fitted
PM3.08	6.50302	empirical	fitted
PM3.09	7.04076	empirical	fitted
PM3.10	67.3898	empirical	fitted
PM3.11	67.8534	empirical	fitted
PM3.12	66.9704	empirical	fitted
PM3.13	66.4066	empirical	fitted
PM3.14	67.5557	empirical	fitted
PM3.15	67.005	empirical	fitted
PM3.16	5.58954	empirical	fitted
PM3.17	6.33362	empirical	fitted
PM3.18	64.5314	empirical	fitted
PM3.19	65.9957	empirical	fitted
PM3.20	66.4924	empirical	fitted
PM3.21	5.73096	empirical	fitted
PM3.22	66.1296	empirical	fitted
PM3.23	66.5328	empirical	fitted
PM3.24	4.57419	empirical	fitted
PM3.25	65.538	empirical	fitted
PM3.26	67.6458	empirical	fitted
PM3.27	65.3621	empirical	fitted

## Sheet: fig2b
PrimerMix	MDS	multiplex_type	curve_type
PM3.01	0.584542	simulated	raw
PM3.02	1.23893	simulated	raw
PM3.03	0.647295	simulated	raw
PM3.04	0.584542	simulated	raw
PM3.05	1.23893	simulated	raw
PM3.06	0.514489	simulated	raw
PM3.07	0.584542	simulated	raw
PM3.08	0.810428	simulated	raw
PM3.09	0.810428	simulated	raw
PM3.10	1.66409	simulated	raw
PM3.11	1.06592	simulated	raw
PM3.12	0.647295	simulated	raw
PM3.13	1.66409	simulated	raw
PM3.14	1.06592	simulated	raw
PM3.15	0.514489	simulated	raw
PM3.16	1.25836	simulated	raw
PM3.17	1.06592	simulated	raw
PM3.18	2.30371	simulated	raw
PM3.19	1.0266	simulated	raw
PM3.20	0.542425	simulated	raw
PM3.21	0.647295	simulated	raw
PM3.22	1.0266	simulated	raw
PM3.23	0.542425	simulated	raw
PM3.24	0.514489	simulated	raw
PM3.25	1.0266	simulated	raw
PM3.26	0.542425	simulated	raw
PM3.27	2.24936	simulated	raw
PM3.01	0.903128	empirical	raw
PM3.02	0.536572	empirical	raw
PM3.03	1.0079	empirical	raw
PM3.04	1.1981	empirical	raw
PM3.05	0.38154	empirical	raw
PM3.06	0.897837	empirical	raw
PM3.07	0.314128	empirical	raw
PM3.08	0.495386	empirical	raw
PM3.09	1.82177	empirical	raw
PM3.10	0.867032	empirical	raw
PM3.11	0.618826	empirical	raw
PM3.12	0.9662	empirical	raw
PM3.13	0.751347	empirical	raw
PM3.14	1.14115	empirical	raw
PM3.15	1.79909	empirical	raw
PM3.16	0.547749	empirical	raw
PM3.17	0.615075	empirical	raw
PM3.18	1.57122	empirical	raw
PM3.19	2.24632	empirical	raw
PM3.20	1.21291	empirical	raw
PM3.21	0.757184	empirical	raw
PM3.22	1.78888	empirical	raw
PM3.23	0.939682	empirical	raw
PM3.24	0.479218	empirical	raw
PM3.25	2.00169	empirical	raw
PM3.26	1.34933	empirical	raw
PM3.27	1.3908	empirical	raw
PM3.01	0.130248	simulated	normalised
PM3.02	0.439843	simulated	normalised
PM3.03	0.261203	simulated	normalised
PM3.04	0.130248	simulated	normalised
PM3.05	0.439843	simulated	normalised
PM3.06	0.261203	simulated	normalised
PM3.07	0.130248	simulated	normalised
PM3.08	0.264608	simulated	normalised
PM3.09	0.261203	simulated	normalised
PM3.10	0.377707	simulated	normalised
PM3.11	0.0589161	simulated	normalised
PM3.12	0.338078	simulated	normalised
PM3.13	0.377707	simulated	normalised
PM3.14	0.0589161	simulated	normalised
PM3.15	0.287181	simulated	normalised
PM3.16	0.198947	simulated	normalised
PM3.17	0.0589161	simulated	normalised
PM3.18	0.300648	simulated	normalised
PM3.19	0.0912138	simulated	normalised
PM3.20	0.381547	simulated	normalised
PM3.21	0.258929	simulated	normalised
PM3.22	0.0912138	simulated	normalised
PM3.23	0.381547	simulated	normalised
PM3.24	0.258929	simulated	normalised
PM3.25	0.0912138	simulated	normalised
PM3.26	0.156872	simulated	normalised
PM3.27	0.156872	simulated	normalised
PM3.01	0.0681746	empirical	normalised
PM3.02	0.442987	empirical	normalised
PM3.03	0.127634	empirical	normalised
PM3.04	0.128819	empirical	normalised
PM3.05	0.486768	empirical	normalised
PM3.06	0.118058	empirical	normalised
PM3.07	0.154926	empirical	normalised
PM3.08	0.177547	empirical	normalised
PM3.09	0.170823	empirical	normalised
PM3.10	0.266356	empirical	normalised
PM3.11	0.129409	empirical	normalised
PM3.12	0.561231	empirical	normalised
PM3.13	0.272389	empirical	normalised
PM3.14	0.131174	empirical	normalised
PM3.15	0.529809	empirical	normalised
PM3.16	0.213507	empirical	normalised
PM3.17	0.09194	empirical	normalised
PM3.18	0.304451	empirical	normalised
PM3.19	0.133819	empirical	normalised
PM3.20	0.52528	empirical	normalised
PM3.21	0.117381	empirical	normalised
PM3.22	0.171935	empirical	normalised
PM3.23	0.488478	empirical	normalised
PM3.24	0.16751	empirical	normalised
PM3.25	0.0919847	empirical	normalised
PM3.26	0.129087	empirical	normalised
PM3.27	0.0971019	empirical	normalised
PM3.01	5.48886	simulated	fitted
PM3.02	5.48886	simulated	fitted
PM3.03	5.48886	simulated	fitted
PM3.04	4.35713	simulated	fitted
PM3.05	4.35713	simulated	fitted
PM3.06	4.35713	simulated	fitted
PM3.07	4.77038	simulated	fitted
PM3.08	4.98887	simulated	fitted
PM3.09	7.01156	simulated	fitted
PM3.10	2.99843	simulated	fitted
PM3.11	2.7794	simulated	fitted
PM3.12	11.6994	simulated	fitted
PM3.13	2.99843	simulated	fitted
PM3.14	2.7794	simulated	fitted
PM3.15	10.5012	simulated	fitted
PM3.16	2.99843	simulated	fitted
PM3.17	2.7794	simulated	fitted
PM3.18	7.76709	simulated	fitted
PM3.19	2.05532	simulated	fitted
PM3.20	2.05532	simulated	fitted
PM3.21	2.05532	simulated	fitted
PM3.22	1.22958	simulated	fitted
PM3.23	1.22958	simulated	fitted
PM3.24	1.22958	simulated	fitted
PM3.25	4.77038	simulated	fitted
PM3.26	4.98887	simulated	fitted
PM3.27	10.0855	simulated	fitted
PM3.01	6.69273	empirical	fitted
PM3.02	1.37819	empirical	fitted
PM3.03	2.2322	empirical	fitted
PM3.04	5.93999	empirical	fitted
PM3.05	3.29697	empirical	fitted
PM3.06	1.90538	empirical	fitted
PM3.07	4.91639	empirical	fitted
PM3.08	2.94825	empirical	fitted
PM3.09	1.97619	empirical	fitted
PM3.10	2.00055	empirical	fitted
PM3.11	3.79202	empirical	fitted
PM3.12	10.9689	empirical	fitted
PM3.13	1.13171	empirical	fitted
PM3.14	2.49328	empirical	fitted
PM3.15	17.3656	empirical	fitted
PM3.16	1.08785	empirical	fitted
PM3.17	3.36428	empirical	fitted
PM3.18	9.98531	empirical	fitted
PM3.19	1.46055	empirical	fitted
PM3.20	1.275	empirical	fitted
PM3.21	1.12454	empirical	fitted
PM3.22	1.3019	empirical	fitted
PM3.23	1.74175	empirical	fitted
PM3.24	1.99864	empirical	fitted
PM3.25	6.6069	empirical	fitted
PM3.26	7.13481	empirical	fitted
PM3.27	1.78205	empirical	fitted

## Sheet: fig3a
	Channel	PrimerMix	Target	Assay	Conc	Exp_ID	c
0	panel12	singleplex	MER	MER_N_01	100000	20210701_01	0.181974
1	panel12	singleplex	MER	MER_N_01	100000	20210701_01	0.183882
2	panel12	singleplex	MER	MER_N_01	100000	20210701_01	0.184918
3	panel12	singleplex	MER	MER_N_01	100000	20210701_01	0.184124
4	panel12	singleplex	MER	MER_N_01	100000	20210701_01	0.188505
5	panel12	singleplex	MER	MER_N_01	100000	20210701_01	0.183946
6	panel12	singleplex	MER	MER_N_01	100000	20210701_01	0.183648
7	panel12	singleplex	MER	MER_N_01	100000	20210701_01	0.186401
8	panel12	singleplex	MER	MER_N_01	100000	20210701_01	0.185426
9	panel12	singleplex	MER	MER_N_01	100000	20210701_01	0.186325
10	panel12	singleplex	MER	MER_N_01	100000	20210701_01	0.186185
11	panel12	singleplex	MER	MER_N_01	100000	20210701_01	0.186793
12	panel12	singleplex	MER	MER_N_01	100000	20210701_01	0.184334
13	panel12	singleplex	MER	MER_N_01	100000	20210701_01	0.180007
14	panel12	singleplex	MER	MER_N_01	100000	20210701_01	0.187001
15	panel12	singleplex	MER	MER_N_01	100000	20210701_01	0.185247
16	panel12	singleplex	MER	MER_N_01	100000	20210701_01	0.184364
17	panel12	singleplex	MER	MER_N_01	100000	20210701_01	0.187621
18	panel12	singleplex	MER	MER_N_01	100000	20210701_01	0.185183
19	panel12	singleplex	MER	MER_N_01	100000	20210701_01	0.186512
20	panel12	singleplex	MER	MER_N_01	100000	20210701_01	0.185337
21	panel12	singleplex	MER	MER_N_01	100000	20210701_01	0.185613
22	panel12	singleplex	MER	MER_N_01	100000	20210701_01	0.186051
23	panel12	singleplex	MER	MER_N_01	100000	20210701_01	0.162643
24	panel12	singleplex	MER	MER_N_01	100000	20210701_01	0.185324
25	panel12	singleplex	MER	MER_N_01	100000	20210701_01	0.180943
26	panel12	singleplex	MER	MER_N_01	100000	20210701_01	0.185467
27	panel12	singleplex	MER	MER_N_01	100000	20210701_01	0.179101
28	panel12	singleplex	MER	MER_N_01	100000	20210701_01	0.183088
29	panel12	singleplex	MER	MER_N_01	100000	20210701_01	0.186592
30	panel12	singleplex	MER	MER_N_01	100000	20210701_01	0.182396
31	panel12	singleplex	MER	MER_N_01	100000	20210701_01	0.183161
32	panel12	singleplex	MER	MER_N_01	100000	20210701_01	0.179552
33	panel12	singleplex	MER	MER_N_01	100000	20210701_01	0.184693
34	panel12	singleplex	MER	MER_N_01	100000	20210701_01	0.185695
35	panel12	singleplex	MER	MER_N_01	100000	20210701_01	0.187467
36	panel12	singleplex	MER	MER_N_01	100000	20210701_01	0.190399
37	panel12	singleplex	MER	MER_N_01	100000	20210701_01	0.185964
38	panel12	singleplex	MER	MER_N_01	100000	20210701_01	0.188209
39	panel12	singleplex	MER	MER_N_01	100000	20210701_01	0.188719
40	panel12	singleplex	MER	MER_N_01	100000	20210701_01	0.187407
41	panel12	singleplex	MER	MER_N_01	100000	20210701_01	0.184336
42	panel12	singleplex	MER	MER_N_01	100000	20210701_01	0.183542
43	panel12	singleplex	MER	MER_N_01	100000	20210701_01	0.182751
44	panel12	singleplex	MER	MER_N_01	100000	20210701_01	0.183237
45	panel12	singleplex	MER	MER_N_01	100000	20210701_01	0.185941
46	panel12	singleplex	MER	MER_N_01	100000	20210701_01	0.184776
47	panel12	singleplex	MER	MER_N_01	100000	20210701_01	0.186291
48	panel12	singleplex	MER	MER_N_01	100000	20210701_01	0.183346
49	panel12	singleplex	MER	MER_N_01	100000	20210701_01	0.182006
50	panel12	singleplex	MER	MER_N_01	100000	20210701_01	0.183522
51	panel12	singleplex	MER	MER_N_01	100000	20210701_01	0.183033
52	panel12	singleplex	MER	MER_N_01	100000	20210701_01	0.170415
53	panel12	singleplex	MER	MER_N_01	100000	20210701_01	0.182291
54	panel12	singleplex	MER	MER_N_01	100000	20210701_01	0.183193
55	panel12	singleplex	MER	MER_N_01	100000	20210701_01	0.184137
56	panel12	singleplex	MER	MER_N_01	100000	20210701_01	0.183358
57	panel12	singleplex	MER	MER_N_01	100000	20210701_01	0.183194
58	panel12	singleplex	MER	MER_N_01	100000	20210701_01	0.186714
59	panel12	singleplex	MER	MER_N_01	100000	20210701_01	0.184481
60	panel12	singleplex	MER	MER_N_01	100000	20210701_01	0.18593
61	panel12	singleplex	MER	MER_N_01	100000	20210701_01	0.186194
62	panel12	singleplex	MER	MER_N_01	100000	20210701_01	0.185153
63	panel12	singleplex	MER	MER_N_01	100000	20210701_01	0.185906
64	panel12	singleplex	MER	MER_N_01	100000	20210701_01	0.183044
65	panel12	singleplex	MER	MER_N_01	100000	20210701_01	0.185919
66	panel12	singleplex	MER	MER_N_01	100000	20210701_01	0.184203
67	panel12	singleplex	MER	MER_N_01	100000	20210701_01	0.184553
68	panel12	singleplex	MER	MER_N_01	100000	20210701_01	0.182721
69	panel12	singleplex	MER	MER_N_01	100000	20210701_01	0.186446
70	panel12	singleplex	MER	MER_N_01	100000	20210701_01	0.185175
71	panel12	singleplex	MER	MER_N_01	100000	20210701_01	0.186109
72	panel12	singleplex	MER	MER_N_01	100000	20210701_01	0.186855
73	panel12	singleplex	MER	MER_N_01	100000	20210701_01	0.185093
74	panel12	singleplex	MER	MER_N_01	100000	20210701_01	0.185934
75	panel12	singleplex	MER	MER_N_01	100000	20210701_01	0.188131
76	panel12	singleplex	MER	MER_N_01	100000	20210701_01	0.185815
77	panel12	singleplex	MER	MER_N_01	100000	20210701_01	0.18892
78	panel12	singleplex	MER	MER_N_01	100000	20210701_01	0.184959
79	panel12	singleplex	MER	MER_N_01	100000	20210701_01	0.186203
80	panel12	singleplex	MER	MER_N_01	100000	20210701_01	0.187641
81	panel12	singleplex	MER	MER_N_01	100000	20210701_01	0.187787
82	panel12	singleplex	MER	MER_N_01	100000	20210701_01	0.184795
83	panel12	singleplex	MER	MER_N_01	100000	20210701_01	0.173752
84	panel12	singleplex	MER	MER_N_01	100000	20210701_01	0.187208
85	panel12	singleplex	MER	MER_N_01	100000	20210701_01	0.182409
86	panel12	singleplex	MER	MER_N_01	100000	20210701_01	0.186109
87	panel12	singleplex	MER	MER_N_01	100000	20210701_01	0.1843
88	panel12	singleplex	MER	MER_N_01	100000	20210701_01	0.187584
89	panel12	singleplex	MER	MER_N_01	100000	20210701_01	0.187785
90	panel12	singleplex	MER	MER_N_01	100000	20210701_01	0.187593
91	panel12	singleplex	MER	MER_N_01	100000	20210701_01	0.185267
92	panel12	singleplex	MER	MER_N_01	100000	20210701_01	0.187449
93	panel12	singleplex	MER	MER_N_01	100000	20210701_01	0.185443
94	panel12	singleplex	MER	MER_N_01	100000	20210701_01	0.186215
95	panel12	singleplex	MER	MER_N_01	100000	20210701_01	0.185539
96	panel12	singleplex	MER	MER_N_01	100000	20210701_01	0.186238
97	panel12	singleplex	MER	MER_N_01	100000	20210701_01	0.194534
98	panel12	singleplex	MER	MER_N_01	100000	20210701_01	0.186925
99	panel12	singleplex	MER	MER_N_01	100000	20210701_01	0.186885
100	panel12	singleplex	MER	MER_N_01	100000	20210701_01	0.187198
101	panel12	singleplex	MER	MER_N_01	100000	20210701_01	0.18742
102	panel12	singleplex	MER	MER_N_01	100000	20210701_01	0.185306
103	panel12	singleplex	MER	MER_N_01	100000	20210701_01	0.188157
104	panel12	singleplex	MER	MER_N_01	100000	20210701_01	0.186476
105	panel12	singleplex	MER	MER_N_01	100000	20210701_01	0.184678
106	panel12	singleplex	MER	MER_N_01	100000	20210701_01	0.185681
107	panel12	singleplex	MER	MER_N_01	100000	20210701_01	0.186004
108	panel12	singleplex	MER	MER_N_01	100000	20210701_01	0.186152
109	panel12	singleplex	MER	MER_N_01	100000	20210701_01	0.184627
110	panel12	singleplex	MER	MER_N_01	100000	20210701_01	0.180032
111	panel12	singleplex	MER	MER_N_01	100000	20210701_01	0.172852
112	panel12	singleplex	MER	MER_N_01	100000	20210701_01	0.185678
113	panel12	singleplex	MER	MER_N_01	100000	20210701_01	0.185689
114	panel12	singleplex	MER	MER_N_01	100000	20210701_01	0.18498
115	panel12	singleplex	MER	MER_N_01	100000	20210701_01	0.186603
116	panel12	singleplex	MER	MER_N_01	100000	20210701_01	0.187478
117	panel12	singleplex	MER	MER_N_01	100000	20210701_01	0.185221
118	panel12	singleplex	MER	MER_N_01	100000	20210701_01	0.185433
119	panel12	singleplex	MER	MER_N_01	100000	20210701_01	0.185418
120	panel12	singleplex	MER	MER_N_01	100000	20210701_01	0.187571
121	panel12	singleplex	MER	MER_N_01	100000	20210701_01	0.185472
122	panel12	singleplex	MER	MER_N_01	100000	20210701_01	0.184774
123	panel12	singleplex	MER	MER_N_01	100000	20210701_01	0.187269
124	panel12	singleplex	MER	MER_N_01	100000	20210701_01	0.185054
125	panel12	singleplex	MER	MER_N_01	100000	20210701_01	0.189892
126	panel12	singleplex	MER	MER_N_01	100000	20210701_01	0.184276
127	panel12	singleplex	MER	MER_N_01	100000	20210701_01	0.183709
128	panel12	singleplex	MER	MER_N_01	100000	20210701_01	0.186171
129	panel12	singleplex	MER	MER_N_01	100000	20210701_01	0.187527
130	panel12	singleplex	MER	MER_N_01	100000	20210701_01	0.176309
131	panel12	singleplex	MER	MER_N_01	100000	20210701_01	0.186366
132	panel12	singleplex	MER	MER_N_01	100000	20210701_01	0.185467
133	panel12	singleplex	MER	MER_N_01	100000	20210701_01	0.182099
134	panel12	singleplex	MER	MER_N_01	100000	20210701_01	0.182072
135	panel12	singleplex	MER	MER_N_01	100000	20210701_01	0.18256
136	panel12	singleplex	MER	MER_N_01	100000	20210701_01	0.183512
137	panel12	singleplex	MER	MER_N_01	100000	20210701_01	0.181598
138	panel12	singleplex	MER	MER_N_01	100000	20210701_01	0.179587
139	panel12	singleplex	MER	MER_N_01	100000	20210701_01	0.179986
140	panel12	singleplex	MER	MER_N_01	100000	20210701_01	0.182012
141	panel12	singleplex	MER	MER_N_01	100000	20210701_01	0.182607
142	panel12	singleplex	MER	MER_N_01	100000	20210701_01	0.185783
143	panel12	singleplex	MER	MER_N_01	100000	20210701_01	0.183023
144	panel12	singleplex	MER	MER_N_01	100000	20210701_01	0.181534
145	panel12	singleplex	MER	MER_N_01	100000	20210701_01	0.180153
146	panel12	singleplex	MER	MER_N_01	100000	20210701_01	0.182226
147	panel12	singleplex	MER	MER_N_01	100000	20210701_01	0.18178
148	panel12	singleplex	MER	MER_N_01	100000	20210701_01	0.174031
149	panel12	singleplex	MER	MER_N_01	100000	20210701_01	0.18299
150	panel12	singleplex	MER	MER_N_01	100000	20210701_01	0.182851
151	panel12	singleplex	MER	MER_N_01	100000	20210701_01	0.192194
152	panel12	singleplex	MER	MER_N_01	100000	20210701_01	0.171301
153	panel12	singleplex	MER	MER_N_01	100000	20210701_01	0.165097
154	panel12	singleplex	MER	MER_N_01	100000	20210701_01	0.182567
155	panel12	singleplex	MER	MER_N_01	100000	20210701_01	0.182882
156	panel12	singleplex	MER	MER_N_01	100000	20210701_01	0.193052
157	panel12	singleplex	MER	MER_N_01	100000	20210701_01	0.164829
158	panel12	singleplex	MER	MER_N_01	100000	20210701_01	0.18402
159	panel12	singleplex	MER	MER_N_01	100000	20210701_01	0.184346
160	panel12	singleplex	MER	MER_N_01	100000	20210701_01	0.185496
161	panel12	singleplex	MER	MER_N_01	100000	20210701_01	0.199652
162	panel12	singleplex	MER	MER_N_01	100000	20210701_01	0.184292
163	panel12	singleplex	MER	MER_N_01	100000	20210701_01	0.184601
164	panel12	singleplex	MER	MER_N_01	100000	20210701_01	0.184123
165	panel12	singleplex	MER	MER_N_01	100000	20210701_01	0.185229
166	panel12	singleplex	MER	MER_N_01	100000	20210701_01	0.183942
167	panel12	singleplex	MER	MER_N_01	100000	20210701_01	0.182204
168	panel12	singleplex	MER	MER_N_01	100000	20210701_01	0.142406
169	panel12	singleplex	MER	MER_N_01	100000	20210701_01	0.179746
170	panel12	singleplex	MER	MER_N_01	100000	20210701_01	0.185985
171	panel12	singleplex	MER	MER_N_01	100000	20210701_01	0.184349
172	panel12	singleplex	MER	MER_N_01	100000	20210701_01	0.183272
173	panel12	singleplex	MER	MER_N_01	100000	20210701_01	0.180399
174	panel12	singleplex	MER	MER_N_01	100000	20210701_01	0.177363
175	panel12	singleplex	MER	MER_N_01	100000	20210701_01	0.181694
176	panel12	singleplex	MER	MER_N_01	100000	20210701_01	0.181731
177	panel12	singleplex	MER	MER_N_01	100000	20210701_01	0.181036
178	panel12	singleplex	MER	MER_N_01	100000	20210701_01	0.178245
179	panel12	singleplex	MER	MER_N_01	100000	20210701_01	0.130803
180	panel12	singleplex	MER	MER_N_01	100000	20210701_01	0.17834
181	panel12	singleplex	MER	MER_N_01	100000	20210701_01	0.179275
182	panel12	singleplex	MER	MER_N_01	100000	20210701_01	0.180635
183	panel12	singleplex	MER	MER_N_01	100000	20210701_01	0.187046
184	panel12	singleplex	MER	MER_N_01	100000	20210701_01	0.182054
185	panel12	singleplex	MER	MER_N_01	100000	20210701_01	0.18114
186	panel12	singleplex	MER	MER_N_01	100000	20210701_01	0.175209
187	panel12	singleplex	MER	MER_N_01	100000	20210701_01	0.18176
188	panel12	singleplex	MER	MER_N_01	100000	20210701_01	0.181808
189	panel12	singleplex	MER	MER_N_01	100000	20210701_01	0.179528
190	panel12	singleplex	MER	MER_N_01	100000	20210701_01	0.182164
191	panel12	singleplex	MER	MER_N_01	100000	20210701_01	0.183063
192	panel12	singleplex	MER	MER_N_01	100000	20210701_01	0.18106
193	panel12	singleplex	MER	MER_N_01	100000	20210701_01	0.178663
194	panel12	singleplex	MER	MER_N_01	100000	20210701_01	0.179567
195	panel12	singleplex	MER	MER_N_01	100000	20210701_01	0.179742
196	panel12	singleplex	MER	MER_N_01	100000	20210701_01	0.180414
197	panel12	singleplex	MER	MER_N_01	100000	20210701_01	0.180122
198	panel12	singleplex	MER	MER_N_01	100000	20210701_01	0.177801
199	panel12	singleplex	MER	MER_N_01	100000	20210701_01	0.184192
200	panel12	singleplex	MER	MER_N_01	100000	20210701_01	0.182102
201	panel12	singleplex	MER	MER_N_01	100000	20210701_01	0.182244
202	panel12	singleplex	MER	MER_N_01	100000	20210701_01	0.182173
203	panel12	singleplex	MER	MER_N_01	100000	20210701_01	0.182489
204	panel12	singleplex	MER	MER_N_01	100000	20210701_01	0.192481
205	panel12	singleplex	MER	MER_N_01	100000	20210701_01	0.182483
206	panel12	singleplex	MER	MER_N_01	100000	20210701_01	0.182253
207	panel12	singleplex	MER	MER_N_01	100000	20210701_01	0.182073
208	panel12	singleplex	MER	MER_N_01	100000	20210701_01	0.181798
209	panel12	singleplex	MER	MER_N_01	100000	20210701_01	0.181882
210	panel12	singleplex	MER	MER_N_01	100000	20210701_01	0.182089
211	panel12	singleplex	MER	MER_N_01	100000	20210701_01	0.179573
212	panel12	singleplex	MER	MER_N_01	100000	20210701_01	0.181827
213	panel12	singleplex	MER	MER_N_01	100000	20210701_01	0.181077
214	panel12	singleplex	MER	MER_N_01	100000	20210701_01	0.181458
215	panel12	singleplex	MER	MER_N_01	100000	20210701_01	0.18295
216	panel12	singleplex	MER	MER_N_01	100000	20210701_01	0.180309
217	panel12	singleplex	MER	MER_N_01	100000	20210701_01	0.183466
218	panel12	singleplex	MER	MER_N_01	100000	20210701_01	0.182083
219	panel12	singleplex	MER	MER_N_01	100000	20210701_01	0.182786
220	panel12	singleplex	MER	MER_N_01	100000	20210701_01	0.182434
221	panel12	singleplex	MER	MER_N_01	100000	20210701_01	0.184996
222	panel12	singleplex	MER	MER_N_01	100000	20210701_01	0.184044
223	panel12	singleplex	MER	MER_N_01	100000	20210701_01	0.184859
224	panel12	singleplex	MER	MER_N_01	100000	20210701_01	0.182631
225	panel12	singleplex	MER	MER_N_01	100000	20210701_01	0.186954
226	panel12	singleplex	MER	MER_N_01	100000	20210701_01	0.185085
227	panel12	singleplex	MER	MER_N_01	100000	20210701_01	0.184246
228	panel12	singleplex	MER	MER_N_01	100000	20210701_01	0.179348
229	panel12	singleplex	MER	MER_N_01	100000	20210701_01	0.186119
230	panel12	singleplex	MER	MER_N_01	100000	20210701_01	0.185018
231	panel12	singleplex	MER	MER_N_01	100000	20210701_01	0.175456
232	panel12	singleplex	MER	MER_N_01	100000	20210701_01	0.180992
233	panel12	singleplex	MER	MER_N_01	100000	20210701_01	0.183906
234	panel12	singleplex	MER	MER_N_01	100000	20210701_01	0.182395
235	panel12	singleplex	MER	MER_N_01	100000	20210701_01	0.180337
236	panel12	singleplex	MER	MER_N_01	100000	20210701_01	0.182184
237	panel12	singleplex	MER	MER_N_01	100000	20210701_01	0.186474
238	panel12	singleplex	MER	MER_N_01	100000	20210701_01	0.184469
239	panel12	singleplex	MER	MER_N_01	100000	20210701_01	0.183974
240	panel12	singleplex	MER	MER_N_01	100000	20210701_01	0.186794
241	panel12	singleplex	MER	MER_N_01	100000	20210701_01	0.185023
242	panel12	singleplex	MER	MER_N_01	100000	20210701_01	0.189689
243	panel12	singleplex	MER	MER_N_01	100000	20210701_01	0.185327
244	panel12	singleplex	MER	MER_N_01	100000	20210701_01	0.18409
245	panel12	singleplex	MER	MER_N_01	100000	20210701_01	0.186757
246	panel12	singleplex	MER	MER_N_01	100000	20210701_01	0.18773
247	panel12	singleplex	MER	MER_N_01	100000	20210701_01	0.186401
248	panel12	singleplex	MER	MER_N_01	100000	20210701_01	0.185841
249	panel12	singleplex	MER	MER_N_01	100000	20210701_01	0.186289
250	panel12	singleplex	MER	MER_N_01	100000	20210701_01	0.185732
251	panel12	singleplex	MER	MER_N_01	100000	20210701_01	0.186005
252	panel12	singleplex	MER	MER_N_01	100000	20210701_01	0.184875
253	panel12	singleplex	MER	MER_N_01	100000	20210701_01	0.185105
254	panel12	singleplex	MER	MER_N_01	100000	20210701_01	0.186203
255	panel12	singleplex	MER	MER_N_01	100000	20210701_01	0.185986
256	panel12	singleplex	MER	MER_N_01	100000	20210701_01	0.185729
257	panel12	singleplex	MER	MER_N_01	100000	20210701_01	0.187908
258	panel12	singleplex	MER	MER_N_01	100000	20210701_01	0.18754
259	panel12	singleplex	MER	MER_N_01	100000	20210701_01	0.185821
260	panel12	singleplex	MER	MER_N_01	100000	20210701_01	0.190003
261	panel12	singleplex	MER	MER_N_01	100000	20210701_01	0.187136
262	panel12	singleplex	MER	MER_N_01	100000	20210701_01	0.185246
263	panel12	singleplex	MER	MER_N_01	100000	20210701_01	0.185039
264	panel12	singleplex	MER	MER_N_01	100000	20210701_01	0.185056
265	panel12	singleplex	MER	MER_N_01	100000	20210701_01	0.186328
266	panel12	singleplex	MER	MER_N_01	100000	20210701_01	0.185093
267	panel12	singleplex	MER	MER_N_01	100000	20210701_01	0.18552
268	panel12	singleplex	MER	MER_N_01	100000	20210701_01	0.184643
269	panel12	singleplex	MER	MER_N_01	100000	20210701_01	0.183989
270	panel12	singleplex	MER	MER_N_01	100000	20210701_01	0.1844
271	panel12	singleplex	MER	MER_N_01	100000	20210701_01	0.187203
272	panel12	singleplex	MER	MER_N_01	100000	20210701_01	0.184166
273	panel12	singleplex	MER	MER_N_01	100000	20210701_01	0.183354
274	panel12	singleplex	MER	MER_N_01	100000	20210701_01	0.18632
275	panel12	singleplex	MER	MER_N_01	100000	20210701_01	0.186648
276	panel12	singleplex	MER	MER_N_01	100000	20210701_01	0.186123
277	panel12	singleplex	MER	MER_N_01	100000	20210701_01	0.18507
278	panel12	singleplex	MER	MER_N_01	100000	20210701_01	0.185877
279	panel12	singleplex	MER	MER_N_01	100000	20210701_01	0.184101
280	panel12	singleplex	MER	MER_N_01	100000	20210701_01	0.185292
281	panel12	singleplex	MER	MER_N_01	100000	20210701_01	0.185143
282	panel12	singleplex	MER	MER_N_01	100000	20210701_01	0.1813
283	panel12	singleplex	MER	MER_N_01	100000	20210701_01	0.186872
284	panel12	singleplex	MER	MER_N_01	100000	20210701_01	0.187342
285	panel12	singleplex	MER	MER_N_01	100000	20210701_01	0.184157
286	panel12	singleplex	MER	MER_N_01	100000	20210701_01	0.185567
287	panel12	singleplex	MER	MER_N_01	100000	20210701_01	0.182632
288	panel12	singleplex	MER	MER_N_01	100000	20210701_01	0.181407
289	panel12	singleplex	MER	MER_N_01	100000	20210701_01	0.184033
290	panel12	singleplex	MER	MER_N_01	100000	20210701_01	0.187539
291	panel12	singleplex	MER	MER_N_01	100000	20210701_01	0.18462
292	panel12	singleplex	MER	MER_N_01	100000	20210701_01	0.184906
293	panel12	singleplex	MER	MER_N_01	100000	20210701_01	0.182576
294	panel12	singleplex	MER	MER_N_01	100000	20210701_01	0.184632
295	panel12	singleplex	MER	MER_N_01	100000	20210701_01	0.184288
296	panel12	singleplex	MER	MER_N_01	100000	20210701_01	0.183388
297	panel12	singleplex	MER	MER_N_01	100000	20210701_01	0.18231
298	panel12	singleplex	MER	MER_N_01	100000	20210701_01	0.193289
299	panel12	singleplex	MER	MER_N_01	100000	20210701_01	0.185026
300	panel12	singleplex	MER	MER_N_01	100000	20210701_01	0.185698
301	panel12	singleplex	MER	MER_N_01	100000	20210701_01	0.184566
302	panel12	singleplex	MER	MER_N_01	100000	20210701_01	0.183257
303	panel12	singleplex	MER	MER_N_01	100000	20210701_01	0.185753
304	panel12	singleplex	MER	MER_N_01	100000	20210701_01	0.189511
305	panel12	singleplex	MER	MER_N_01	100000	20210701_01	0.183649
306	panel12	singleplex	MER	MER_N_01	100000	20210701_01	0.184722
307	panel12	singleplex	MER	MER_N_01	100000	20210701_01	0.190013
308	panel12	singleplex	MER	MER_N_01	100000	20210701_01	0.184801
309	panel12	singleplex	MER	MER_N_01	100000	20210701_01	0.186189
310	panel12	singleplex	MER	MER_N_01	100000	20210701_01	0.186095
311	panel12	singleplex	MER	MER_N_01	100000	20210701_01	0.187344
312	panel12	singleplex	MER	MER_N_01	100000	20210701_01	0.183242
313	panel12	singleplex	MER	MER_N_01	100000	20210701_01	0.183279
314	panel12	singleplex	MER	MER_N_01	100000	20210701_01	0.18983
315	panel12	singleplex	MER	MER_N_01	100000	20210701_01	0.185527
316	panel12	singleplex	MER	MER_N_01	100000	20210701_01	0.184957
317	panel12	singleplex	MER	MER_N_01	100000	20210701_01	0.173439
318	panel12	singleplex	MER	MER_N_01	100000	20210701_01	0.178715
319	panel12	singleplex	MER	MER_N_01	100000	20210701_01	0.185484
320	panel12	singleplex	MER	MER_N_01	100000	20210701_01	0.185303
321	panel12	singleplex	MER	MER_N_01	100000	20210701_01	0.185543
322	panel12	singleplex	MER	MER_N_01	100000	20210701_01	0.186024
323	panel12	singleplex	MER	MER_N_01	100000	20210701_01	0.185754
324	panel12	singleplex	MER	MER_N_01	100000	20210701_01	0.185267
325	panel12	singleplex	MER	MER_N_01	100000	20210701_01	0.186106
326	panel12	singleplex	MER	MER_N_01	100000	20210701_01	0.183264
327	panel12	singleplex	MER	MER_N_01	100000	20210701_01	0.186209
328	panel12	singleplex	MER	MER_N_01	100000	20210701_01	0.184735
329	panel12	singleplex	MER	MER_N_01	100000	20210701_01	0.185733
330	panel12	singleplex	MER	MER_N_01	100000	20210701_01	0.182708
331	panel12	singleplex	MER	MER_N_01	100000	20210701_01	0.185258
332	panel12	singleplex	MER	MER_N_01	100000	20210701_01	0.186143
333	panel12	singleplex	MER	MER_N_01	100000	20210701_01	0.172379
334	panel12	singleplex	MER	MER_N_01	100000	20210701_01	0.186923
335	panel12	singleplex	MER	MER_N_01	100000	20210701_01	0.184376
336	panel12	singleplex	MER	MER_N_01	100000	20210701_01	0.185821
337	panel12	singleplex	MER	MER_N_01	100000	20210701_01	0.185308
338	panel12	singleplex	MER	MER_N_01	100000	20210701_01	0.180799
339	panel12	singleplex	MER	MER_N_01	100000	20210701_01	0.185416
340	panel12	singleplex	MER	MER_N_01	100000	20210701_01	0.182624
341	panel12	singleplex	MER	MER_N_01	100000	20210701_01	0.184517
342	panel12	singleplex	MER	MER_N_01	100000	20210701_01	0.185597
343	panel12	singleplex	MER	MER_N_01	100000	20210701_01	0.184792
344	panel12	singleplex	MER	MER_N_01	100000	20210701_01	0.185324
345	panel12	singleplex	MER	MER_N_01	100000	20210701_01	0.184674
346	panel12	singleplex	MER	MER_N_01	100000	20210701_01	0.17992
347	panel12	singleplex	MER	MER_N_01	100000	20210701_01	0.182982
348	panel12	singleplex	MER	MER_N_01	100000	20210701_01	0.18412
349	panel12	singleplex	MER	MER_N_01	100000	20210701_01	0.19336
350	panel12	singleplex	MER	MER_N_01	100000	20210701_01	0.188369
351	panel12	singleplex	MER	MER_N_01	100000	20210701_01	0.184489
352	panel12	singleplex	MER	MER_N_01	100000	20210701_01	0.185547
353	panel12	singleplex	MER	MER_N_01	100000	20210701_01	0.183128
354	panel12	singleplex	MER	MER_N_01	100000	20210701_01	0.186149
355	panel12	singleplex	MER	MER_N_01	100000	20210701_01	0.184471
356	panel12	singleplex	MER	MER_N_01	100000	20210701_01	0.186169
357	panel12	singleplex	MER	MER_N_01	100000	20210701_01	0.18507
358	panel12	singleplex	MER	MER_N_01	100000	20210701_01	0.190756
359	panel12	singleplex	MER	MER_N_01	100000	20210701_01	0.18334
360	panel12	singleplex	MER	MER_N_01	100000	20210701_01	0.184414
361	panel12	singleplex	MER	MER_N_01	100000	20210701_01	0.185534
362	panel12	singleplex	MER	MER_N_01	100000	20210701_01	0.18476
363	panel12	singleplex	MER	MER_N_01	100000	20210701_01	0.184034
364	panel12	singleplex	MER	MER_N_01	100000	20210701_01	0.183467
365	panel12	singleplex	MER	MER_N_01	100000	20210701_01	0.181245
366	panel12	singleplex	MER	MER_N_01	100000	20210701_01	0.184796
367	panel12	singleplex	MER	MER_N_01	100000	20210701_01	0.183578
368	panel12	singleplex	MER	MER_N_01	100000	20210701_01	0.183563
369	panel12	singleplex	MER	MER_N_01	100000	20210701_01	0.180749
370	panel12	singleplex	MER	MER_N_01	100000	20210701_01	0.193173
371	panel12	singleplex	MER	MER_N_01	100000	20210701_01	0.183505
372	panel12	singleplex	MER	MER_N_01	100000	20210701_01	0.184241
373	panel12	singleplex	MER	MER_N_01	100000	20210701_01	0.185889
374	panel12	singleplex	MER	MER_N_01	100000	20210701_01	0.183809
375	panel12	singleplex	MER	MER_N_01	100000	20210701_01	0.183336
376	panel12	singleplex	MER	MER_N_01	100000	20210701_01	0.183719
377	panel12	singleplex	MER	MER_N_01	100000	20210701_01	0.187118
378	panel12	singleplex	MER	MER_N_01	100000	20210701_01	0.184351
379	panel12	singleplex	MER	MER_N_01	100000	20210701_01	0.186394
380	panel12	singleplex	MER	MER_N_01	100000	20210701_01	0.184148
381	panel12	singleplex	MER	MER_N_01	100000	20210701_01	0.198216
382	panel12	singleplex	MER	MER_N_01	100000	20210701_01	0.185814
383	panel12	singleplex	MER	MER_N_01	100000	20210701_01	0.186425
384	panel12	singleplex	MER	MER_N_01	100000	20210701_01	0.188801
385	panel12	singleplex	MER	MER_N_01	100000	20210701_01	0.187102
386	panel12	singleplex	MER	MER_N_01	100000	20210701_01	0.183042
387	panel12	singleplex	MER	MER_N_01	100000	20210701_01	0.18106
388	panel12	singleplex	MER	MER_N_01	100000	20210701_01	0.185433
389	panel12	singleplex	MER	MER_N_01	100000	20210701_01	0.187681
390	panel12	singleplex	MER	MER_N_01	100000	20210701_01	0.185778
391	panel12	singleplex	MER	MER_N_01	100000	20210701_01	0.183089
392	panel12	singleplex	MER	MER_N_01	100000	20210701_01	0.185008
393	panel12	singleplex	MER	MER_N_01	100000	20210701_01	0.185878
394	panel12	singleplex	MER	MER_N_01	100000	20210701_01	0.187935
395	panel12	singleplex	MER	MER_N_01	100000	20210701_01	0.184794
396	panel12	singleplex	MER	MER_N_01	100000	20210701_01	0.184653
397	panel12	singleplex	MER	MER_N_01	100000	20210701_01	0.186653
398	panel12	singleplex	MER	MER_N_01	100000	20210701_01	0.183979
399	panel12	singleplex	MER	MER_N_01	100000	20210701_01	0.186433
400	panel12	singleplex	MER	MER_N_01	100000	20210701_01	0.180761
401	panel12	singleplex	MER	MER_N_01	100000	20210701_01	0.180264
402	panel12	singleplex	MER	MER_N_01	100000	20210701_01	0.180853
403	panel12	singleplex	MER	MER_N_01	100000	20210701_01	0.182473
404	panel12	singleplex	MER	MER_N_01	100000	20210701_01	0.180394
405	panel12	singleplex	MER	MER_N_01	100000	20210701_01	0.184487
406	panel12	singleplex	MER	MER_N_01	100000	20210701_01	0.175237
407	panel12	singleplex	MER	MER_N_01	100000	20210701_01	0.182641
408	panel12	singleplex	MER	MER_N_01	100000	20210701_01	0.182727
409	panel12	singleplex	MER	MER_N_01	100000	20210701_01	0.182585
410	panel12	singleplex	MER	MER_N_01	100000	20210701_01	0.185019
411	panel12	singleplex	MER	MER_N_01	100000	20210701_01	0.188327
412	panel12	singleplex	MER	MER_N_01	100000	20210701_01	0.181782
413	panel12	singleplex	MER	MER_N_01	100000	20210701_01	0.181464
414	panel12	singleplex	MER	MER_N_01	100000	20210701_01	0.180426
415	panel12	singleplex	MER	MER_N_01	100000	20210701_01	0.179057
416	panel12	singleplex	MER	MER_N_01	100000	20210701_01	0.185149
417	panel12	singleplex	MER	MER_N_01	100000	20210701_01	0.180538
418	panel12	singleplex	MER	MER_N_01	100000	20210701_01	0.176054
419	panel12	singleplex	MER	MER_N_01	100000	20210701_01	0.180981
420	panel12	singleplex	MER	MER_N_01	100000	20210701_01	0.180451
421	panel12	singleplex	MER	MER_N_01	100000	20210701_01	0.18002
422	panel12	singleplex	MER	MER_N_01	100000	20210701_01	0.181629
423	panel12	singleplex	MER	MER_N_01	100000	20210701_01	0.182561
424	panel12	singleplex	MER	MER_N_01	100000	20210701_01	0.183716
425	panel12	singleplex	MER	MER_N_01	100000	20210701_01	0.178545
426	panel12	singleplex	MER	MER_N_01	100000	20210701_01	0.182943
427	panel12	singleplex	MER	MER_N_01	100000	20210701_01	0.181198
428	panel12	singleplex	MER	MER_N_01	100000	20210701_01	0.183214
429	panel12	singleplex	MER	MER_N_01	100000	20210701_01	0.169417
430	panel12	singleplex	MER	MER_N_01	100000	20210701_01	0.182243
431	panel12	singleplex	MER	MER_N_01	100000	20210701_01	0.182115
432	panel12	singleplex	MER	MER_N_01	100000	20210701_01	0.190369
433	panel12	singleplex	MER	MER_N_01	100000	20210701_01	0.182443
434	panel12	singleplex	MER	MER_N_01	100000	20210701_01	0.184163
435	panel12	singleplex	MER	MER_N_01	100000	20210701_01	0.178531
436	panel12	singleplex	MER	MER_N_01	100000	20210701_01	0.182096
437	panel12	singleplex	MER	MER_N_01	100000	20210701_01	0.184413
438	panel12	singleplex	MER	MER_N_01	100000	20210701_01	0.182854
439	panel12	singleplex	MER	MER_N_01	100000	20210701_01	0.187019
440	panel12	singleplex	MER	MER_N_01	100000	20210701_01	0.181689
441	panel12	singleplex	MER	MER_N_01	100000	20210701_01	0.183391
442	panel12	singleplex	MER	MER_N_01	100000	20210701_01	0.18441
443	panel12	singleplex	MER	MER_N_01	100000	20210701_01	0.181572
444	panel12	singleplex	MER	MER_N_01	100000	20210701_01	0.18672
445	panel12	singleplex	MER	MER_N_01	100000	20210701_01	0.184629
446	panel12	singleplex	MER	MER_N_01	100000	20210701_01	0.183667
447	panel12	singleplex	MER	MER_N_01	100000	20210701_01	0.185716
448	panel12	singleplex	MER	MER_N_01	100000	20210701_01	0.186757
449	panel12	singleplex	MER	MER_N_01	100000	20210701_01	0.183701
450	panel12	singleplex	MER	MER_N_01	100000	20210701_01	0.185534
451	panel12	singleplex	MER	MER_N_01	100000	20210701_01	0.184876
452	panel12	singleplex	MER	MER_N_01	100000	20210701_01	0.186224
453	panel12	singleplex	MER	MER_N_01	100000	20210701_01	0.184622
454	panel12	singleplex	MER	MER_N_01	100000	20210701_01	0.183556
455	panel12	singleplex	MER	MER_N_01	100000	20210701_01	0.177132
456	panel12	singleplex	MER	MER_N_01	100000	20210701_01	0.188727
457	panel12	singleplex	MER	MER_N_01	100000	20210701_01	0.184406
458	panel12	singleplex	MER	MER_N_01	100000	20210701_01	0.185462
459	panel12	singleplex	MER	MER_N_01	100000	20210701_01	0.183234
460	panel12	singleplex	MER	MER_N_01	100000	20210701_01	0.185972
461	panel12	singleplex	MER	MER_N_01	100000	20210701_01	0.186275
462	panel12	singleplex	MER	MER_N_01	100000	20210701_01	0.187345
463	panel12	singleplex	MER	MER_N_01	100000	20210701_01	0.185266
464	panel12	singleplex	MER	MER_N_01	100000	20210701_01	0.185202
465	panel12	singleplex	MER	MER_N_01	100000	20210701_01	0.18002
466	panel12	singleplex	MER	MER_N_01	100000	20210701_01	0.179287
467	panel12	singleplex	MER	MER_N_01	100000	20210701_01	0.181791
468	panel12	singleplex	MER	MER_N_01	100000	20210701_01	0.18007
469	panel12	singleplex	MER	MER_N_01	100000	20210701_01	0.180271
470	panel12	singleplex	MER	MER_N_01	100000	20210701_01	0.181018
471	panel12	singleplex	MER	MER_N_01	100000	20210701_01	0.179379
472	panel12	singleplex	MER	MER_N_01	100000	20210701_01	0.18175
473	panel12	singleplex	MER	MER_N_01	100000	20210701_01	0.182091
474	panel12	singleplex	MER	MER_N_01	100000	20210701_01	0.180527
475	panel12	singleplex	MER	MER_N_01	100000	20210701_01	0.181862
476	panel12	singleplex	MER	MER_N_01	100000	20210701_01	0.186678
477	panel12	singleplex	MER	MER_N_01	100000	20210701_01	0.187464
478	panel12	singleplex	MER	MER_N_01	100000	20210701_01	0.184251
479	panel12	singleplex	MER	MER_N_01	100000	20210701_01	0.184893
480	panel12	singleplex	MER	MER_N_01	100000	20210701_01	0.185848
481	panel12	singleplex	MER	MER_N_01	100000	20210701_01	0.185219
482	panel12	singleplex	MER	MER_N_01	100000	20210701_01	0.182236
483	panel12	singleplex	MER	MER_N_01	100000	20210701_01	0.180116
484	panel12	singleplex	MER	MER_N_01	100000	20210701_01	0.184303
485	panel12	singleplex	MER	MER_N_01	100000	20210701_01	0.188439
486	panel12	singleplex	MER	MER_N_01	100000	20210701_01	0.186361
487	panel12	singleplex	MER	MER_N_01	100000	20210701_01	0.186855
488	panel12	singleplex	MER	MER_N_01	100000	20210701_01	0.184961
489	panel12	singleplex	MER	MER_N_01	100000	20210701_01	0.184953
490	panel12	singleplex	MER	MER_N_01	100000	20210701_01	0.183785
491	panel12	singleplex	MER	MER_N_01	100000	20210701_01	0.185093
492	panel12	singleplex	MER	MER_N_01	100000	20210701_01	0.184199
493	panel12	singleplex	MER	MER_N_01	100000	20210701_01	0.185252
494	panel12	singleplex	MER	MER_N_01	100000	20210701_01	0.184603
495	panel12	singleplex	MER	MER_N_01	100000	20210701_01	0.18334
496	panel12	singleplex	MER	MER_N_01	100000	20210701_01	0.182336
497	panel12	singleplex	MER	MER_N_01	100000	20210701_01	0.182272
498	panel12	singleplex	MER	MER_N_01	100000	20210701_01	0.18313
499	panel12	singleplex	MER	MER_N_01	100000	20210701_01	0.187954
500	panel12	singleplex	MER	MER_N_01	100000	20210701_01	0.185571
501	panel12	singleplex	MER	MER_N_01	100000	20210701_01	0.184672
502	panel12	singleplex	MER	MER_N_01	100000	20210701_01	0.183259
503	panel12	singleplex	MER	MER_N_01	100000	20210701_01	0.186735
504	panel12	singleplex	MER	MER_N_01	100000	20210701_01	0.184992
505	panel12	singleplex	MER	MER_N_01	100000	20210701_01	0.185362
506	panel12	singleplex	MER	MER_N_01	100000	20210701_01	0.184462
507	panel12	singleplex	MER	MER_N_01	100000	20210701_01	0.184818
508	panel12	singleplex	MER	MER_N_01	100000	20210701_01	0.184654
509	panel12	singleplex	MER	MER_N_01	100000	20210701_01	0.185719
510	panel12	singleplex	MER	MER_N_01	100000	20210701_01	0.185038
511	panel12	singleplex	MER	MER_N_01	100000	20210701_01	0.184501
512	panel12	singleplex	MER	MER_N_01	100000	20210701_01	0.186978
513	panel12	singleplex	MER	MER_N_01	100000	20210701_01	0.187037
514	panel12	singleplex	MER	MER_N_01	100000	20210701_01	0.185826
515	panel12	singleplex	MER	MER_N_01	100000	20210701_01	0.186314
516	panel12	singleplex	MER	MER_N_01	100000	20210701_01	0.185228
517	panel12	singleplex	MER	MER_N_01	100000	20210701_01	0.186694
518	panel12	singleplex	MER	MER_N_01	100000	20210701_01	0.185561
519	panel12	singleplex	MER	MER_N_01	100000	20210701_01	0.18674
520	panel12	singleplex	MER	MER_N_01	100000	20210701_01	0.181072
521	panel12	singleplex	MER	MER_N_01	100000	20210701_01	0.184837
522	panel12	singleplex	MER	MER_N_01	100000	20210701_01	0.177265
523	panel12	singleplex	MER	MER_N_01	100000	20210701_01	0.183777
524	panel12	singleplex	MER	MER_N_01	100000	20210701_01	0.183754
525	panel12	singleplex	MER	MER_N_01	100000	20210701_01	0.182454
526	panel12	singleplex	MER	MER_N_01	100000	20210701_01	0.187415
527	panel12	singleplex	MER	MER_N_01	100000	20210701_01	0.186669
528	panel12	singleplex	MER	MER_N_01	100000	20210701_01	0.186569
529	panel12	singleplex	MER	MER_N_01	100000	20210701_01	0.188009
530	panel12	singleplex	MER	MER_N_01	100000	20210701_01	0.185408
531	panel12	singleplex	MER	MER_N_01	100000	20210701_01	0.183657
532	panel12	singleplex	MER	MER_N_01	100000	20210701_01	0.187824
533	panel12	singleplex	MER	MER_N_01	100000	20210701_01	0.187028
534	panel12	singleplex	MER	MER_N_01	100000	20210701_01	0.184629
535	panel12	singleplex	MER	MER_N_01	100000	20210701_01	0.185741
536	panel12	singleplex	MER	MER_N_01	100000	20210701_01	0.185097
537	panel12	singleplex	MER	MER_N_01	100000	20210701_01	0.185364
538	panel12	singleplex	MER	MER_N_01	100000	20210701_01	0.183257
539	panel12	singleplex	MER	MER_N_01	100000	20210701_01	0.184624
540	panel12	singleplex	MER	MER_N_01	100000	20210701_01	0.18645
541	panel12	singleplex	MER	MER_N_01	100000	20210701_01	0.186271
542	panel12	singleplex	MER	MER_N_01	100000	20210701_01	0.185335
543	panel12	singleplex	MER	MER_N_01	100000	20210701_01	0.185236
544	panel12	singleplex	MER	MER_N_01	100000	20210701_01	0.184932
545	panel12	singleplex	MER	MER_N_01	100000	20210701_01	0.181309
546	panel12	singleplex	MER	MER_N_01	100000	20210701_01	0.184892
547	panel12	singleplex	MER	MER_N_01	100000	20210701_01	0.183884
548	panel12	singleplex	MER	MER_N_01	100000	20210701_01	0.186474
549	panel12	singleplex	MER	MER_N_01	100000	20210701_01	0.178424
550	panel12	singleplex	MER	MER_N_01	100000	20210701_01	0.187732
551	panel12	singleplex	MER	MER_N_01	100000	20210701_01	0.183245
552	panel12	singleplex	MER	MER_N_01	100000	20210701_01	0.184986
553	panel12	singleplex	MER	MER_N_01	100000	20210701_01	0.183512
554	panel12	singleplex	MER	MER_N_01	100000	20210701_01	0.184594
555	panel12	singleplex	MER	MER_N_01	100000	20210701_01	0.188618
556	panel12	singleplex	MER	MER_N_01	100000	20210701_01	0.186235
557	panel12	singleplex	MER	MER_N_01	100000	20210701_01	0.186846
558	panel12	singleplex	MER	MER_N_01	100000	20210701_01	0.188011
559	panel12	singleplex	MER	MER_N_01	100000	20210701_01	0.184854
560	panel12	singleplex	MER	MER_N_01	100000	20210701_01	0.18603
561	panel12	singleplex	MER	MER_N_01	100000	20210701_01	0.185743
562	panel12	singleplex	MER	MER_N_01	100000	20210701_01	0.186251
563	panel12	singleplex	MER	MER_N_01	100000	20210701_01	0.188182
564	panel12	singleplex	MER	MER_N_01	100000	20210701_01	0.188562
565	panel12	singleplex	MER	MER_N_01	100000	20210701_01	0.185814
566	panel12	singleplex	MER	MER_N_01	100000	20210701_01	0.184224
567	panel12	singleplex	MER	MER_N_01	100000	20210701_01	0.185623
568	panel12	singleplex	MER	MER_N_01	100000	20210701_01	0.186591
569	panel12	singleplex	MER	MER_N_01	100000	20210701_01	0.186238
570	panel12	singleplex	MER	MER_N_01	100000	20210701_01	0.182851
571	panel12	singleplex	MER	MER_N_01	100000	20210701_01	0.186099
572	panel12	singleplex	MER	MER_N_01	100000	20210701_01	0.186077
573	panel12	singleplex	MER	MER_N_01	100000	20210701_01	0.186066
574	panel12	singleplex	MER	MER_N_01	100000	20210701_01	0.184927
575	panel12	singleplex	MER	MER_N_01	100000	20210701_01	0.185752
576	panel12	singleplex	MER	MER_N_01	100000	20210701_01	0.185386
577	panel12	singleplex	MER	MER_N_01	100000	20210701_01	0.188347
578	panel12	singleplex	MER	MER_N_01	100000	20210701_01	0.183397
579	panel12	singleplex	MER	MER_N_01	100000	20210701_01	0.187977
580	panel12	singleplex	MER	MER_N_01	100000	20210701_01	0.187344
581	panel12	singleplex	MER	MER_N_01	100000	20210701_01	0.183963
582	panel12	singleplex	MER	MER_N_01	100000	20210701_01	0.186695
583	panel12	singleplex	MER	MER_N_01	100000	20210701_01	0.185263
584	panel12	singleplex	MER	MER_N_01	100000	20210701_01	0.185611
585	panel12	singleplex	MER	MER_N_01	100000	20210701_01	0.186225
586	panel12	singleplex	MER	MER_N_01	100000	20210701_01	0.18757
587	panel12	singleplex	MER	MER_N_01	100000	20210701_01	0.18658
588	panel12	singleplex	MER	MER_N_01	100000	20210701_01	0.189049
589	panel12	singleplex	MER	MER_N_01	100000	20210701_01	0.192961
590	panel12	singleplex	MER	MER_N_01	100000	20210701_01	0.185392
591	panel12	singleplex	MER	MER_N_01	100000	20210701_01	0.186712
592	panel12	singleplex	MER	MER_N_01	100000	20210701_01	0.185702
593	panel12	singleplex	MER	MER_N_01	100000	20210701_01	0.186605
594	panel12	singleplex	MER	MER_N_01	100000	20210701_01	0.185159
595	panel12	singleplex	MER	MER_N_01	100000	20210701_01	0.185688
596	panel12	singleplex	MER	MER_N_01	100000	20210701_01	0.187976
597	panel12	singleplex	MER	MER_N_01	100000	20210701_01	0.185865
598	panel12	singleplex	MER	MER_N_01	100000	20210701_01	0.187012
599	panel12	singleplex	MER	MER_N_01	100000	20210701_01	0.186152
600	panel12	singleplex	MER	MER_N_01	100000	20210701_01	0.184722
601	panel12	singleplex	MER	MER_N_01	100000	20210701_01	0.187405
602	panel12	singleplex	MER	MER_N_01	100000	20210701_01	0.187116
603	panel12	singleplex	MER	MER_N_01	100000	20210701_01	0.186653
604	panel12	singleplex	MER	MER_N_01	100000	20210701_01	0.184836
605	panel12	singleplex	MER	MER_N_01	100000	20210701_01	0.183945
606	panel12	singleplex	MER	MER_N_01	100000	20210701_01	0.186388
607	panel12	singleplex	MER	MER_N_01	100000	20210701_01	0.186292
608	panel12	singleplex	MER	MER_N_01	100000	20210701_01	0.188049
609	panel12	singleplex	MER	MER_N_01	100000	20210701_01	0.185892
610	panel12	singleplex	MER	MER_N_01	100000	20210701_01	0.184322
611	panel12	singleplex	MER	MER_N_01	100000	20210701_01	0.187503
612	panel12	singleplex	MER	MER_N_01	100000	20210701_01	0.189168
613	panel12	singleplex	MER	MER_N_01	100000	20210701_01	0.185038
614	panel12	singleplex	MER	MER_N_01	100000	20210701_01	0.187808
615	panel12	singleplex	MER	MER_N_01	100000	20210701_01	0.189685
616	panel12	singleplex	MER	MER_N_01	100000	20210701_01	0.163714
617	panel12	singleplex	MER	MER_N_01	100000	20210701_01	0.185606
618	panel12	singleplex	MER	MER_N_01	100000	20210701_01	0.185047
619	panel12	singleplex	MER	MER_N_01	100000	20210701_01	0.186488
620	panel12	singleplex	MER	MER_N_01	100000	20210701_01	0.185053
621	panel12	singleplex	MER	MER_N_01	100000	20210701_01	0.185055
622	panel12	singleplex	MER	MER_N_01	100000	20210701_01	0.193355
623	panel12	singleplex	MER	MER_N_01	100000	20210701_01	0.184898
624	panel12	singleplex	MER	MER_N_01	100000	20210701_01	0.185353
625	panel12	singleplex	MER	MER_N_01	100000	20210701_01	0.183965
626	panel12	singleplex	MER	MER_N_01	100000	20210701_01	0.186064
627	panel12	singleplex	MER	MER_N_01	100000	20210701_01	0.187223
628	panel12	singleplex	MER	MER_N_01	100000	20210701_01	0.17031
629	panel12	singleplex	MER	MER_N_01	100000	20210701_01	0.185456
630	panel12	singleplex	MER	MER_N_01	100000	20210701_01	0.194877
631	panel12	singleplex	MER	MER_N_01	100000	20210701_01	0.184035
632	panel12	singleplex	MER	MER_N_01	100000	20210701_01	0.187021
633	panel12	singleplex	MER	MER_N_01	100000	20210701_01	0.188037
634	panel12	singleplex	MER	MER_N_01	100000	20210701_01	0.187178
635	panel12	singleplex	MER	MER_N_01	100000	20210701_01	0.187627
636	panel12	singleplex	MER	MER_N_01	100000	20210701_01	0.185353
637	panel12	singleplex	MER	MER_N_01	100000	20210701_01	0.186145
638	panel12	singleplex	MER	MER_N_01	100000	20210701_01	0.18697
639	panel12	singleplex	MER	MER_N_01	100000	20210701_01	0.186727
640	panel12	singleplex	MER	MER_N_01	100000	20210701_01	0.138332
641	panel12	singleplex	MER	MER_N_01	100000	20210701_01	0.194828
642	panel12	singleplex	MER	MER_N_01	100000	20210701_01	0.183551
643	panel12	singleplex	MER	MER_N_01	100000	20210701_01	0.188341
644	panel12	singleplex	MER	MER_N_01	100000	20210701_01	0.18617
645	panel12	singleplex	MER	MER_N_01	100000	20210701_01	0.188135
646	panel12	singleplex	MER	MER_N_01	100000	20210701_01	0.183414
647	panel12	singleplex	MER	MER_N_01	100000	20210701_01	0.186344
648	panel12	singleplex	MER	MER_N_01	100000	20210701_01	0.164145
649	panel12	singleplex	MER	MER_N_01	100000	20210701_01	0.182227
650	panel12	singleplex	MER	MER_N_01	100000	20210701_01	0.187435
651	panel12	singleplex	MER	MER_N_01	100000	20210701_01	0.185671
652	panel12	singleplex	MER	MER_N_01	100000	20210701_01	0.186374
653	panel12	singleplex	MER	MER_N_01	100000	20210701_01	0.186196
654	panel12	singleplex	MER	MER_N_01	100000	20210701_01	0.188245
655	panel12	singleplex	MER	MER_N_01	100000	20210701_01	0.186737
656	panel12	singleplex	MER	MER_N_01	100000	20210701_01	0.187257
657	panel12	singleplex	MER	MER_N_01	100000	20210701_01	0.175505
658	panel12	singleplex	MER	MER_N_01	100000	20210701_01	0.182015
659	panel12	singleplex	MER	MER_N_01	100000	20210701_01	0.188592
660	panel12	singleplex	MER	MER_N_01	100000	20210701_01	0.186418
661	panel12	singleplex	MER	MER_N_01	100000	20210701_01	0.185961
662	panel12	singleplex	MER	MER_N_01	100000	20210701_01	0.18482
663	panel12	singleplex	MER	MER_N_01	100000	20210701_01	0.185758
664	panel12	singleplex	MER	MER_N_01	100000	20210701_01	0.187881
665	panel12	singleplex	MER	MER_N_01	100000	20210701_01	0.190909
666	panel15	singleplex	ADE	ADE_HEX_03	100000	20210701_01	0.431987
667	panel15	singleplex	ADE	ADE_HEX_03	100000	20210701_01	0.190351
668	panel15	singleplex	ADE	ADE_HEX_03	100000	20210701_01	0.170407
669	panel15	singleplex	ADE	ADE_HEX_03	100000	20210701_01	0.178561
670	panel15	singleplex	ADE	ADE_HEX_03	100000	20210701_01	0.194599
671	panel15	singleplex	ADE	ADE_HEX_03	100000	20210701_01	0.171821
672	panel15	singleplex	ADE	ADE_HEX_03	100000	20210701_01	0.188694
673	panel15	singleplex	ADE	ADE_HEX_03	100000	20210701_01	0.179102
674	panel15	singleplex	ADE	ADE_HEX_03	100000	20210701_01	0.196583
675	panel15	singleplex	ADE	ADE_HEX_03	100000	20210701_01	0.184179
676	panel15	singleplex	ADE	ADE_HEX_03	100000	20210701_01	0.185958
677	panel15	singleplex	ADE	ADE_HEX_03	100000	20210701_01	0.183384
678	panel15	singleplex	ADE	ADE_HEX_03	100000	20210701_01	0.179055
679	panel15	singleplex	ADE	ADE_HEX_03	100000	20210701_01	0.200571
680	panel15	singleplex	ADE	ADE_HEX_03	100000	20210701_01	0.196384
681	panel15	singleplex	ADE	ADE_HEX_03	100000	20210701_01	0.185241
682	panel15	singleplex	ADE	ADE_HEX_03	100000	20210701_01	0.205372
683	panel15	singleplex	ADE	ADE_HEX_03	100000	20210701_01	0.207483
684	panel15	singleplex	ADE	ADE_HEX_03	100000	20210701_01	0.241397
685	panel15	singleplex	ADE	ADE_HEX_03	100000	20210701_01	0.188681
686	panel15	singleplex	ADE	ADE_HEX_03	100000	20210701_01	0.186594
687	panel15	singleplex	ADE	ADE_HEX_03	100000	20210701_01	0.184533
688	panel15	singleplex	ADE	ADE_HEX_03	100000	20210701_01	0.188378
689	panel15	singleplex	ADE	ADE_HEX_03	100000	20210701_01	0.186389
690	panel15	singleplex	ADE	ADE_HEX_03	100000	20210701_01	0.174229
691	panel15	singleplex	ADE	ADE_HEX_03	100000	20210701_01	0.19357
692	panel15	singleplex	ADE	ADE_HEX_03	100000	20210701_01	0.179067
693	panel15	singleplex	ADE	ADE_HEX_03	100000	20210701_01	0.179789
694	panel15	singleplex	ADE	ADE_HEX_03	100000	20210701_01	0.190007
695	panel15	singleplex	ADE	ADE_HEX_03	100000	20210701_01	0.203799
696	panel15	singleplex	ADE	ADE_HEX_03	100000	20210701_01	0.206916
697	panel15	singleplex	ADE	ADE_HEX_03	100000	20210701_01	0.195217
698	panel15	singleplex	ADE	ADE_HEX_03	100000	20210701_01	0.18717
699	panel15	singleplex	ADE	ADE_HEX_03	100000	20210701_01	0.182233
700	panel15	singleplex	ADE	ADE_HEX_03	100000	20210701_01	0.191153
701	panel15	singleplex	ADE	ADE_HEX_03	100000	20210701_01	0.181466
702	panel15	singleplex	ADE	ADE_HEX_03	100000	20210701_01	0.172774
703	panel15	singleplex	ADE	ADE_HEX_03	100000	20210701_01	0.216374
704	panel15	singleplex	ADE	ADE_HEX_03	100000	20210701_01	0.182438
705	panel15	singleplex	ADE	ADE_HEX_03	100000	20210701_01	0.209898
706	panel15	singleplex	ADE	ADE_HEX_03	100000	20210701_01	0.182376
707	panel15	singleplex	ADE	ADE_HEX_03	100000	20210701_01	0.180934
708	panel15	singleplex	ADE	ADE_HEX_03	100000	20210701_01	0.198746
709	panel15	singleplex	ADE	ADE_HEX_03	100000	20210701_01	0.186644
710	panel15	singleplex	ADE	ADE_HEX_03	100000	20210701_01	0.172228
711	panel15	singleplex	ADE	ADE_HEX_03	100000	20210701_01	0.172115
712	panel15	singleplex	ADE	ADE_HEX_03	100000	20210701_01	0.173579
713	panel15	singleplex	ADE	ADE_HEX_03	100000	20210701_01	0.204353
714	panel15	singleplex	ADE	ADE_HEX_03	100000	20210701_01	0.183187
715	panel15	singleplex	ADE	ADE_HEX_03	100000	20210701_01	0.207001
716	panel15	singleplex	ADE	ADE_HEX_03	100000	20210701_01	0.181293
717	panel15	singleplex	ADE	ADE_HEX_03	100000	20210701_01	0.185022
718	panel15	singleplex	ADE	ADE_HEX_03	100000	20210701_01	0.182767
719	panel15	singleplex	ADE	ADE_HEX_03	100000	20210701_01	0.187483
720	panel15	singleplex	ADE	ADE_HEX_03	100000	20210701_01	0.169022
721	panel15	singleplex	ADE	ADE_HEX_03	100000	20210701_01	0.172296
722	panel15	singleplex	ADE	ADE_HEX_03	100000	20210701_01	0.181299
723	panel15	singleplex	ADE	ADE_HEX_03	100000	20210701_01	0.183892
724	panel15	singleplex	ADE	ADE_HEX_03	100000	20210701_01	0.188351
725	panel15	singleplex	ADE	ADE_HEX_03	100000	20210701_01	0.204526
726	panel15	singleplex	ADE	ADE_HEX_03	100000	20210701_01	0.194481
727	panel15	singleplex	ADE	ADE_HEX_03	100000	20210701_01	0.214058
728	panel15	singleplex	ADE	ADE_HEX_03	100000	20210701_01	0.200705
729	panel15	singleplex	ADE	ADE_HEX_03	100000	20210701_01	0.200707
730	panel15	singleplex	ADE	ADE_HEX_03	100000	20210701_01	0.174434
731	panel15	singleplex	ADE	ADE_HEX_03	100000	20210701_01	0.201564
732	panel15	singleplex	ADE	ADE_HEX_03	100000	20210701_01	0.201471
733	panel15	singleplex	ADE	ADE_HEX_03	100000	20210701_01	0.177704
734	panel15	singleplex	ADE	ADE_HEX_03	100000	20210701_01	0.180882
735	panel15	singleplex	ADE	ADE_HEX_03	100000	20210701_01	0.183011
736	panel15	singleplex	ADE	ADE_HEX_03	100000	20210701_01	0.180875
737	panel15	singleplex	ADE	ADE_HEX_03	100000	20210701_01	0.185687
738	panel15	singleplex	ADE	ADE_HEX_03	100000	20210701_01	0.187899
739	panel15	singleplex	ADE	ADE_HEX_03	100000	20210701_01	0.191684
740	panel15	singleplex	ADE	ADE_HEX_03	100000	20210701_01	0.190453
741	panel15	singleplex	ADE	ADE_HEX_03	100000	20210701_01	0.202153
742	panel15	singleplex	ADE	ADE_HEX_03	100000	20210701_01	0.196728
743	panel15	singleplex	ADE	ADE_HEX_03	100000	20210701_01	0.198611
744	panel15	singleplex	ADE	ADE_HEX_03	100000	20210701_01	0.161219
745	panel15	singleplex	ADE	ADE_HEX_03	100000	20210701_01	0.180303
746	panel15	singleplex	ADE	ADE_HEX_03	100000	20210701_01	0.179887
747	panel15	singleplex	ADE	ADE_HEX_03	100000	20210701_01	0.206976
748	panel15	singleplex	ADE	ADE_HEX_03	100000	20210701_01	0.193927
749	panel15	singleplex	ADE	ADE_HEX_03	100000	20210701_01	0.181816
750	panel15	singleplex	ADE	ADE_HEX_03	100000	20210701_01	0.175825
751	panel15	singleplex	ADE	ADE_HEX_03	100000	20210701_01	0.169743
752	panel15	singleplex	ADE	ADE_HEX_03	100000	20210701_01	0.196326
753	panel15	singleplex	ADE	ADE_HEX_03	100000	20210701_01	0.170548
754	panel15	singleplex	ADE	ADE_HEX_03	100000	20210701_01	0.18417
755	panel15	singleplex	ADE	ADE_HEX_03	100000	20210701_01	0.185387
756	panel15	singleplex	ADE	ADE_HEX_03	100000	20210701_01	0.184327
757	panel15	singleplex	ADE	ADE_HEX_03	100000	20210701_01	0.194222
758	panel15	singleplex	ADE	ADE_HEX_03	100000	20210701_01	0.204764
759	panel15	singleplex	ADE	ADE_HEX_03	100000	20210701_01	0.21606
760	panel15	singleplex	ADE	ADE_HEX_03	100000	20210701_01	0.202885
761	panel15	singleplex	ADE	ADE_HEX_03	100000	20210701_01	0.174497
762	panel15	singleplex	ADE	ADE_HEX_03	100000	20210701_01	0.189578
763	panel15	singleplex	ADE	ADE_HEX_03	100000	20210701_01	0.194946
764	panel15	singleplex	ADE	ADE_HEX_03	100000	20210701_01	0.188291
765	panel15	singleplex	ADE	ADE_HEX_03	100000	20210701_01	0.183544
766	panel15	singleplex	ADE	ADE_HEX_03	100000	20210701_01	0.189476
767	panel15	singleplex	ADE	ADE_HEX_03	100000	20210701_01	0.248106
768	panel15	singleplex	ADE	ADE_HEX_03	100000	20210701_01	0.214067
769	panel15	singleplex	ADE	ADE_HEX_03	100000	20210701_01	0.206367
770	panel15	singleplex	ADE	ADE_HEX_03	100000	20210701_01	0.199842
771	panel15	singleplex	ADE	ADE_HEX_03	100000	20210701_01	0.197864
772	panel15	singleplex	ADE	ADE_HEX_03	100000	20210701_01	0.196902
773	panel15	singleplex	ADE	ADE_HEX_03	100000	20210701_01	0.18269
774	panel15	singleplex	ADE	ADE_HEX_03	100000	20210701_01	0.186847
775	panel15	singleplex	ADE	ADE_HEX_03	100000	20210701_01	0.186312
776	panel15	singleplex	ADE	ADE_HEX_03	100000	20210701_01	0.235108
777	panel15	singleplex	ADE	ADE_HEX_03	100000	20210701_01	0.178722
778	panel15	singleplex	ADE	ADE_HEX_03	100000	20210701_01	0.180379
779	panel15	singleplex	ADE	ADE_HEX_03	100000	20210701_01	0.219185
780	panel15	singleplex	ADE	ADE_HEX_03	100000	20210701_01	0.186166
781	panel15	singleplex	ADE	ADE_HEX_03	100000	20210701_01	0.220515
782	panel15	singleplex	ADE	ADE_HEX_03	100000	20210701_01	0.186061
783	panel15	singleplex	ADE	ADE_HEX_03	100000	20210701_01	0.182193
784	panel15	singleplex	ADE	ADE_HEX_03	100000	20210701_01	0.170707
785	panel15	singleplex	ADE	ADE_HEX_03	100000	20210701_01	0.188008
786	panel15	singleplex	ADE	ADE_HEX_03	100000	20210701_01	0.171222
787	panel15	singleplex	ADE	ADE_HEX_03	100000	20210701_01	0.182562
788	panel15	singleplex	ADE	ADE_HEX_03	100000	20210701_01	0.174858
789	panel15	singleplex	ADE	ADE_HEX_03	100000	20210701_01	0.18536
790	panel15	singleplex	ADE	ADE_HEX_03	100000	20210701_01	0.18425
791	panel15	singleplex	ADE	ADE_HEX_03	100000	20210701_01	0.169491
792	panel15	singleplex	ADE	ADE_HEX_03	100000	20210701_01	0.170056
793	panel15	singleplex	ADE	ADE_HEX_03	100000	20210701_01	0.194245
794	panel15	singleplex	ADE	ADE_HEX_03	100000	20210701_01	0.204864
795	panel15	singleplex	ADE	ADE_HEX_03	100000	20210701_01	0.188835
796	panel15	singleplex	ADE	ADE_HEX_03	100000	20210701_01	0.174701
797	panel15	singleplex	ADE	ADE_HEX_03	100000	20210701_01	0.183323
798	panel15	singleplex	ADE	ADE_HEX_03	100000	20210701_01	0.189856
799	panel15	singleplex	ADE	ADE_HEX_03	100000	20210701_01	0.178394
800	panel15	singleplex	ADE	ADE_HEX_03	100000	20210701_01	0.231044
801	panel15	singleplex	ADE	ADE_HEX_03	100000	20210701_01	0.191171
802	panel15	singleplex	ADE	ADE_HEX_03	100000	20210701_01	0.203067
803	panel15	singleplex	ADE	ADE_HEX_03	100000	20210701_01	0.195189
804	panel15	singleplex	ADE	ADE_HEX_03	100000	20210701_01	0.189028
805	panel15	singleplex	ADE	ADE_HEX_03	100000	20210701_01	0.184301
806	panel15	singleplex	ADE	ADE_HEX_03	100000	20210701_01	0.192532
807	panel15	singleplex	ADE	ADE_HEX_03	100000	20210701_01	0.203435
808	panel15	singleplex	ADE	ADE_HEX_03	100000	20210701_01	0.196336
809	panel15	singleplex	ADE	ADE_HEX_03	100000	20210701_01	0.179156
810	panel15	singleplex	ADE	ADE_HEX_03	100000	20210701_01	0.211314
811	panel15	singleplex	ADE	ADE_HEX_03	100000	20210701_01	0.193351
812	panel15	singleplex	ADE	ADE_HEX_03	100000	20210701_01	0.165668
813	panel15	singleplex	ADE	ADE_HEX_03	100000	20210701_01	0.191152
814	panel15	singleplex	ADE	ADE_HEX_03	100000	20210701_01	0.18534
815	panel15	singleplex	ADE	ADE_HEX_03	100000	20210701_01	0.244203
816	panel15	singleplex	ADE	ADE_HEX_03	100000	20210701_01	0.214244
817	panel15	singleplex	ADE	ADE_HEX_03	100000	20210701_01	0.175718
818	panel15	singleplex	ADE	ADE_HEX_03	100000	20210701_01	0.252656
819	panel15	singleplex	ADE	ADE_HEX_03	100000	20210701_01	0.183429
820	panel15	singleplex	ADE	ADE_HEX_03	100000	20210701_01	0.185377
821	panel15	singleplex	ADE	ADE_HEX_03	100000	20210701_01	0.193879
822	panel15	singleplex	ADE	ADE_HEX_03	100000	20210701_01	0.204056
823	panel15	singleplex	ADE	ADE_HEX_03	100000	20210701_01	0.176084
824	panel15	singleplex	ADE	ADE_HEX_03	100000	20210701_01	0.200764
825	panel15	singleplex	ADE	ADE_HEX_03	100000	20210701_01	0.172896
826	panel15	singleplex	ADE	ADE_HEX_03	100000	20210701_01	0.177525
827	panel15	singleplex	ADE	ADE_HEX_03	100000	20210701_01	0.179343
828	panel15	singleplex	ADE	ADE_HEX_03	100000	20210701_01	0.186595
829	panel15	singleplex	ADE	ADE_HEX_03	100000	20210701_01	0.199604
830	panel15	singleplex	ADE	ADE_HEX_03	100000	20210701_01	0.181635
831	panel15	singleplex	ADE	ADE_HEX_03	100000	20210701_01	0.184418
832	panel15	singleplex	ADE	ADE_HEX_03	100000	20210701_01	0.176514
833	panel15	singleplex	ADE	ADE_HEX_03	100000	20210701_01	0.192867
834	panel15	singleplex	ADE	ADE_HEX_03	100000	20210701_01	0.191337
835	panel15	singleplex	ADE	ADE_HEX_03	100000	20210701_01	0.192449
836	panel15	singleplex	ADE	ADE_HEX_03	100000	20210701_01	0.173311
837	panel15	singleplex	ADE	ADE_HEX_03	100000	20210701_01	0.208061
838	panel15	singleplex	ADE	ADE_HEX_03	100000	20210701_01	0.181157
839	panel15	singleplex	ADE	ADE_HEX_03	100000	20210701_01	0.178454
840	panel15	singleplex	ADE	ADE_HEX_03	100000	20210701_01	0.171389
841	panel15	singleplex	ADE	ADE_HEX_03	100000	20210701_01	0.180716
842	panel15	singleplex	ADE	ADE_HEX_03	100000	20210701_01	0.201402
843	panel15	singleplex	ADE	ADE_HEX_03	100000	20210701_01	0.201467
844	panel15	singleplex	ADE	ADE_HEX_03	100000	20210701_01	0.181229
845	panel15	singleplex	ADE	ADE_HEX_03	100000	20210701_01	0.171057
846	panel15	singleplex	ADE	ADE_HEX_03	100000	20210701_01	0.174573
847	panel15	singleplex	ADE	ADE_HEX_03	100000	20210701_01	0.180299
848	panel15	singleplex	ADE	ADE_HEX_03	100000	20210701_01	0.210621
849	panel15	singleplex	ADE	ADE_HEX_03	100000	20210701_01	0.181805
850	panel15	singleplex	ADE	ADE_HEX_03	100000	20210701_01	0.202569
851	panel15	singleplex	ADE	ADE_HEX_03	100000	20210701_01	0.170788
852	panel15	singleplex	ADE	ADE_HEX_03	100000	20210701_01	0.208622
853	panel15	singleplex	ADE	ADE_HEX_03	100000	20210701_01	0.202346
854	panel15	singleplex	ADE	ADE_HEX_03	100000	20210701_01	0.193356
855	panel15	singleplex	ADE	ADE_HEX_03	100000	20210701_01	0.181161
856	panel15	singleplex	ADE	ADE_HEX_03	100000	20210701_01	0.184178
857	panel15	singleplex	ADE	ADE_HEX_03	100000	20210701_01	0.179689
858	panel15	singleplex	ADE	ADE_HEX_03	100000	20210701_01	0.193926
859	panel15	singleplex	ADE	ADE_HEX_03	100000	20210701_01	0.23271
860	panel15	singleplex	ADE	ADE_HEX_03	100000	20210701_01	0.174833
861	panel15	singleplex	ADE	ADE_HEX_03	100000	20210701_01	0.198102
862	panel15	singleplex	ADE	ADE_HEX_03	100000	20210701_01	0.17372
863	panel15	singleplex	ADE	ADE_HEX_03	100000	20210701_01	0.190888
864	panel15	singleplex	ADE	ADE_HEX_03	100000	20210701_01	0.175303
865	panel15	singleplex	ADE	ADE_HEX_03	100000	20210701_01	0.191375
866	panel15	singleplex	ADE	ADE_HEX_03	100000	20210701_01	0.186223
867	panel15	singleplex	ADE	ADE_HEX_03	100000	20210701_01	0.181897
868	panel15	singleplex	ADE	ADE_HEX_03	100000	20210701_01	0.201297
869	panel15	singleplex	ADE	ADE_HEX_03	100000	20210701_01	0.178037
870	panel15	singleplex	ADE	ADE_HEX_03	100000	20210701_01	0.195076
871	panel15	singleplex	ADE	ADE_HEX_03	100000	20210701_01	0.195453
872	panel15	singleplex	ADE	ADE_HEX_03	100000	20210701_01	0.188407
873	panel15	singleplex	ADE	ADE_HEX_03	100000	20210701_01	0.186988
874	panel15	singleplex	ADE	ADE_HEX_03	100000	20210701_01	0.190514
875	panel15	singleplex	ADE	ADE_HEX_03	100000	20210701_01	0.17944
876	panel15	singleplex	ADE	ADE_HEX_03	100000	20210701_01	0.177518
877	panel15	singleplex	ADE	ADE_HEX_03	100000	20210701_01	0.175525
878	panel15	singleplex	ADE	ADE_HEX_03	100000	20210701_01	0.177716
879	panel15	singleplex	ADE	ADE_HEX_03	100000	20210701_01	0.184981
880	panel15	singleplex	ADE	ADE_HEX_03	100000	20210701_01	0.189172
881	panel15	singleplex	ADE	ADE_HEX_03	100000	20210701_01	0.182328
882	panel15	singleplex	ADE	ADE_HEX_03	100000	20210701_01	0.182949
883	panel15	singleplex	ADE	ADE_HEX_03	100000	20210701_01	0.186839
884	panel15	singleplex	ADE	ADE_HEX_03	100000	20210701_01	0.183
885	panel15	singleplex	ADE	ADE_HEX_03	100000	20210701_01	0.182495
886	panel15	singleplex	ADE	ADE_HEX_03	100000	20210701_01	0.188917
887	panel15	singleplex	ADE	ADE_HEX_03	100000	20210701_01	0.212443
888	panel15	singleplex	ADE	ADE_HEX_03	100000	20210701_01	0.197189
889	panel15	singleplex	ADE	ADE_HEX_03	100000	20210701_01	0.185138
890	panel15	singleplex	ADE	ADE_HEX_03	100000	20210701_01	0.176936
891	panel15	singleplex	ADE	ADE_HEX_03	100000	20210701_01	0.179065
892	panel15	singleplex	ADE	ADE_HEX_03	100000	20210701_01	0.177827
893	panel15	singleplex	ADE	ADE_HEX_03	100000	20210701_01	0.209134
894	panel15	singleplex	ADE	ADE_HEX_03	100000	20210701_01	0.190181
895	panel15	singleplex	ADE	ADE_HEX_03	100000	20210701_01	0.192167
896	panel15	singleplex	ADE	ADE_HEX_03	100000	20210701_01	0.179727
897	panel15	singleplex	ADE	ADE_HEX_03	100000	20210701_01	0.189519
898	panel15	singleplex	ADE	ADE_HEX_03	100000	20210701_01	0.178007
899	panel15	singleplex	ADE	ADE_HEX_03	100000	20210701_01	0.214273
900	panel15	singleplex	ADE	ADE_HEX_03	100000	20210701_01	0.223398
901	panel15	singleplex	ADE	ADE_HEX_03	100000	20210701_01	0.184749
902	panel15	singleplex	ADE	ADE_HEX_03	100000	20210701_01	0.212702
903	panel15	singleplex	ADE	ADE_HEX_03	100000	20210701_01	0.185107
904	panel15	singleplex	ADE	ADE_HEX_03	100000	20210701_01	0.197008
905	panel15	singleplex	ADE	ADE_HEX_03	100000	20210701_01	0.201035
906	panel15	singleplex	ADE	ADE_HEX_03	100000	20210701_01	0.189157
907	panel15	singleplex	ADE	ADE_HEX_03	100000	20210701_01	0.206254
908	panel15	singleplex	ADE	ADE_HEX_03	100000	20210701_01	0.196293
909	panel15	singleplex	ADE	ADE_HEX_03	100000	20210701_01	0.207278
910	panel15	singleplex	ADE	ADE_HEX_03	100000	20210701_01	0.174619
911	panel15	singleplex	ADE	ADE_HEX_03	100000	20210701_01	0.169289
912	panel15	singleplex	ADE	ADE_HEX_03	100000	20210701_01	0.186094
913	panel15	singleplex	ADE	ADE_HEX_03	100000	20210701_01	0.272184
914	panel15	singleplex	ADE	ADE_HEX_03	100000	20210701_01	0.205129
915	panel15	singleplex	ADE	ADE_HEX_03	100000	20210701_01	0.200623
916	panel15	singleplex	ADE	ADE_HEX_03	100000	20210701_01	0.170452
917	panel15	singleplex	ADE	ADE_HEX_03	100000	20210701_01	0.187606
918	panel15	singleplex	ADE	ADE_HEX_03	100000	20210701_01	0.260088
919	panel15	singleplex	ADE	ADE_HEX_03	100000	20210701_01	0.196236
920	panel15	singleplex	ADE	ADE_HEX_03	100000	20210701_01	0.176121
921	panel15	singleplex	ADE	ADE_HEX_03	100000	20210701_01	0.179343
922	panel15	singleplex	ADE	ADE_HEX_03	100000	20210701_01	0.196573
923	panel15	singleplex	ADE	ADE_HEX_03	100000	20210701_01	0.179961
924	panel15	singleplex	ADE	ADE_HEX_03	100000	20210701_01	0.187955
925	panel15	singleplex	ADE	ADE_HEX_03	100000	20210701_01	0.181895
926	panel15	singleplex	ADE	ADE_HEX_03	100000	20210701_01	0.207209
927	panel15	singleplex	ADE	ADE_HEX_03	100000	20210701_01	0.180238
928	panel15	singleplex	ADE	ADE_HEX_03	100000	20210701_01	0.185513
929	panel15	singleplex	ADE	ADE_HEX_03	100000	20210701_01	0.191556
930	panel15	singleplex	ADE	ADE_HEX_03	100000	20210701_01	0.187515
931	panel15	singleplex	ADE	ADE_HEX_03	100000	20210701_01	0.18769
932	panel15	singleplex	ADE	ADE_HEX_03	100000	20210701_01	0.203688
933	panel15	singleplex	ADE	ADE_HEX_03	100000	20210701_01	0.202378
934	panel15	singleplex	ADE	ADE_HEX_03	100000	20210701_01	0.195324
935	panel15	singleplex	ADE	ADE_HEX_03	100000	20210701_01	0.183306
936	panel15	singleplex	ADE	ADE_HEX_03	100000	20210701_01	0.174855
937	panel15	singleplex	ADE	ADE_HEX_03	100000	20210701_01	0.177863
938	panel15	singleplex	ADE	ADE_HEX_03	100000	20210701_01	0.200287
939	panel15	singleplex	ADE	ADE_HEX_03	100000	20210701_01	0.182264
940	panel15	singleplex	ADE	ADE_HEX_03	100000	20210701_01	0.175325
941	panel15	singleplex	ADE	ADE_HEX_03	100000	20210701_01	0.187099
942	panel15	singleplex	ADE	ADE_HEX_03	100000	20210701_01	0.184033
943	panel15	singleplex	ADE	ADE_HEX_03	100000	20210701_01	0.192888
944	panel15	singleplex	ADE	ADE_HEX_03	100000	20210701_01	0.203457
945	panel15	singleplex	ADE	ADE_HEX_03	100000	20210701_01	0.199741
946	panel15	singleplex	ADE	ADE_HEX_03	100000	20210701_01	0.195119
947	panel15	singleplex	ADE	ADE_HEX_03	100000	20210701_01	0.175792
948	panel15	singleplex	ADE	ADE_HEX_03	100000	20210701_01	0.17899
949	panel15	singleplex	ADE	ADE_HEX_03	100000	20210701_01	0.171405
950	panel15	singleplex	ADE	ADE_HEX_03	100000	20210701_01	0.203778
951	panel15	singleplex	ADE	ADE_HEX_03	100000	20210701_01	0.184711
952	panel15	singleplex	ADE	ADE_HEX_03	100000	20210701_01	0.209613
953	panel15	singleplex	ADE	ADE_HEX_03	100000	20210701_01	0.185215
954	panel15	singleplex	ADE	ADE_HEX_03	100000	20210701_01	0.181634
955	panel15	singleplex	ADE	ADE_HEX_03	100000	20210701_01	0.175861
956	panel15	singleplex	ADE	ADE_HEX_03	100000	20210701_01	0.181454
957	panel15	singleplex	ADE	ADE_HEX_03	100000	20210701_01	0.248981
958	panel15	singleplex	ADE	ADE_HEX_03	100000	20210701_01	0.182829
959	panel15	singleplex	ADE	ADE_HEX_03	100000	20210701_01	0.170439
960	panel15	singleplex	ADE	ADE_HEX_03	100000	20210701_01	0.178663
961	panel15	singleplex	ADE	ADE_HEX_03	100000	20210701_01	0.194409
962	panel15	singleplex	ADE	ADE_HEX_03	100000	20210701_01	0.194585
963	panel15	singleplex	ADE	ADE_HEX_03	100000	20210701_01	0.193716
964	panel15	singleplex	ADE	ADE_HEX_03	100000	20210701_01	0.203749
965	panel15	singleplex	ADE	ADE_HEX_03	100000	20210701_01	0.19349
966	panel15	singleplex	ADE	ADE_HEX_03	100000	20210701_01	0.180364
967	panel15	singleplex	ADE	ADE_HEX_03	100000	20210701_01	0.18818
968	panel15	singleplex	ADE	ADE_HEX_03	100000	20210701_01	0.207258
969	panel15	singleplex	ADE	ADE_HEX_03	100000	20210701_01	0.18511
970	panel15	singleplex	ADE	ADE_HEX_03	100000	20210701_01	0.177701
971	panel15	singleplex	ADE	ADE_HEX_03	100000	20210701_01	0.258862
972	panel15	singleplex	ADE	ADE_HEX_03	100000	20210701_01	0.193702
973	panel15	singleplex	ADE	ADE_HEX_03	100000	20210701_01	0.187626
974	panel15	singleplex	ADE	ADE_HEX_03	100000	20210701_01	0.196099
975	panel15	singleplex	ADE	ADE_HEX_03	100000	20210701_01	0.184796
976	panel15	singleplex	ADE	ADE_HEX_03	100000	20210701_01	0.182027
977	panel15	singleplex	ADE	ADE_HEX_03	100000	20210701_01	0.196176
978	panel15	singleplex	ADE	ADE_HEX_03	100000	20210701_01	0.173897
979	panel15	singleplex	ADE	ADE_HEX_03	100000	20210701_01	0.180816
980	panel15	singleplex	ADE	ADE_HEX_03	100000	20210701_01	0.18834
981	panel15	singleplex	ADE	ADE_HEX_03	100000	20210701_01	0.19324
982	panel15	singleplex	ADE	ADE_HEX_03	100000	20210701_01	0.214345
983	panel15	singleplex	ADE	ADE_HEX_03	100000	20210701_01	0.180235
984	panel15	singleplex	ADE	ADE_HEX_03	100000	20210701_01	0.184103
985	panel15	singleplex	ADE	ADE_HEX_03	100000	20210701_01	0.210869
986	panel15	singleplex	ADE	ADE_HEX_03	100000	20210701_01	0.192699
987	panel15	singleplex	ADE	ADE_HEX_03	100000	20210701_01	0.189707
988	panel15	singleplex	ADE	ADE_HEX_03	100000	20210701_01	0.180453
989	panel15	singleplex	ADE	ADE_HEX_03	100000	20210701_01	0.18531
990	panel15	singleplex	ADE	ADE_HEX_03	100000	20210701_01	0.192924
991	panel15	singleplex	ADE	ADE_HEX_03	100000	20210701_01	0.181536
992	panel15	singleplex	ADE	ADE_HEX_03	100000	20210701_01	0.171598
993	panel15	singleplex	ADE	ADE_HEX_03	100000	20210701_01	0.185697
994	panel15	singleplex	ADE	ADE_HEX_03	100000	20210701_01	0.170358
995	panel15	singleplex	ADE	ADE_HEX_03	100000	20210701_01	0.180359
996	panel15	singleplex	ADE	ADE_HEX_03	100000	20210701_01	0.183809
997	panel15	singleplex	ADE	ADE_HEX_03	100000	20210701_01	0.205224
998	panel15	singleplex	ADE	ADE_HEX_03	100000	20210701_01	0.186262
999	panel15	singleplex	ADE	ADE_HEX_03	100000	20210701_01	0.177782
1000	panel15	singleplex	ADE	ADE_HEX_03	100000	20210701_01	0.207972
1001	panel15	singleplex	ADE	ADE_HEX_03	100000	20210701_01	0.199333
1002	panel15	singleplex	ADE	ADE_HEX_03	100000	20210701_01	0.202053
1003	panel15	singleplex	ADE	ADE_HEX_03	100000	20210701_01	0.202684
1004	panel15	singleplex	ADE	ADE_HEX_03	100000	20210701_01	0.175355
1005	panel15	singleplex	ADE	ADE_HEX_03	100000	20210701_01	0.187811
1006	panel15	singleplex	ADE	ADE_HEX_03	100000	20210701_01	0.185114
1007	panel15	singleplex	ADE	ADE_HEX_03	100000	20210701_01	0.178903
1008	panel15	singleplex	ADE	ADE_HEX_03	100000	20210701_01	0.207515
1009	panel15	singleplex	ADE	ADE_HEX_03	100000	20210701_01	0.17427
1010	panel15	singleplex	ADE	ADE_HEX_03	100000	20210701_01	0.181096
1011	panel15	singleplex	ADE	ADE_HEX_03	100000	20210701_01	0.191504
1012	panel15	singleplex	ADE	ADE_HEX_03	100000	20210701_01	0.209025
1013	panel15	singleplex	ADE	ADE_HEX_03	100000	20210701_01	0.184942
1014	panel15	singleplex	ADE	ADE_HEX_03	100000	20210701_01	0.174603
1015	panel15	singleplex	ADE	ADE_HEX_03	100000	20210701_01	0.213571
1016	panel15	singleplex	ADE	ADE_HEX_03	100000	20210701_01	0.213887
1017	panel15	singleplex	ADE	ADE_HEX_03	100000	20210701_01	0.184906
1018	panel15	singleplex	ADE	ADE_HEX_03	100000	20210701_01	0.194266
1019	panel15	singleplex	ADE	ADE_HEX_03	100000	20210701_01	0.204576
1020	panel15	singleplex	ADE	ADE_HEX_03	100000	20210701_01	0.170506
1021	panel15	singleplex	ADE	ADE_HEX_03	100000	20210701_01	0.183602
1022	panel15	singleplex	ADE	ADE_HEX_03	100000	20210701_01	0.198674
1023	panel15	singleplex	ADE	ADE_HEX_03	100000	20210701_01	0.178439
1024	panel15	singleplex	ADE	ADE_HEX_03	100000	20210701_01	0.1865
1025	panel15	singleplex	ADE	ADE_HEX_03	100000	20210701_01	0.180329
1026	panel15	singleplex	ADE	ADE_HEX_03	100000	20210701_01	0.19616
1027	panel15	singleplex	ADE	ADE_HEX_03	100000	20210701_01	0.172059
1028	panel15	singleplex	ADE	ADE_HEX_03	100000	20210701_01	0.191343
1029	panel15	singleplex	ADE	ADE_HEX_03	100000	20210701_01	0.193935
1030	panel15	singleplex	ADE	ADE_HEX_03	100000	20210701_01	0.220658
1031	panel15	singleplex	ADE	ADE_HEX_03	100000	20210701_01	0.170923
1032	panel15	singleplex	ADE	ADE_HEX_03	100000	20210701_01	0.185143
1033	panel15	singleplex	ADE	ADE_HEX_03	100000	20210701_01	0.186541
1034	panel15	singleplex	ADE	ADE_HEX_03	100000	20210701_01	0.186945
1035	panel15	singleplex	ADE	ADE_HEX_03	100000	20210701_01	0.199277
1036	panel15	singleplex	ADE	ADE_HEX_03	100000	20210701_01	0.187539
1037	panel15	singleplex	ADE	ADE_HEX_03	100000	20210701_01	0.19232
1038	panel15	singleplex	ADE	ADE_HEX_03	100000	20210701_01	0.208902
1039	panel15	singleplex	ADE	ADE_HEX_03	100000	20210701_01	0.207175
1040	panel15	singleplex	ADE	ADE_HEX_03	100000	20210701_01	0.219353
1041	panel15	singleplex	ADE	ADE_HEX_03	100000	20210701_01	0.201445
1042	panel15	singleplex	ADE	ADE_HEX_03	100000	20210701_01	0.174089
1043	panel15	singleplex	ADE	ADE_HEX_03	100000	20210701_01	0.202882
1044	panel15	singleplex	ADE	ADE_HEX_03	100000	20210701_01	0.201172
1045	panel15	singleplex	ADE	ADE_HEX_03	100000	20210701_01	0.195257
1046	panel15	singleplex	ADE	ADE_HEX_03	100000	20210701_01	0.177772
1047	panel15	singleplex	ADE	ADE_HEX_03	100000	20210701_01	0.190949
1048	panel15	singleplex	ADE	ADE_HEX_03	100000	20210701_01	0.185353
1049	panel15	singleplex	ADE	ADE_HEX_03	100000	20210701_01	0.173751
1050	panel15	singleplex	ADE	ADE_HEX_03	100000	20210701_01	0.188554
1051	panel15	singleplex	ADE	ADE_HEX_03	100000	20210701_01	0.191206
1052	panel15	singleplex	ADE	ADE_HEX_03	100000	20210701_01	0.184914
1053	panel15	singleplex	ADE	ADE_HEX_03	100000	20210701_01	0.173066
1054	panel15	singleplex	ADE	ADE_HEX_03	100000	20210701_01	0.18477
1055	panel15	singleplex	ADE	ADE_HEX_03	100000	20210701_01	0.163578
1056	panel15	singleplex	ADE	ADE_HEX_03	100000	20210701_01	0.203478
1057	panel15	singleplex	ADE	ADE_HEX_03	100000	20210701_01	0.180728
1058	panel15	singleplex	ADE	ADE_HEX_03	100000	20210701_01	0.177971
1059	panel15	singleplex	ADE	ADE_HEX_03	100000	20210701_01	0.173253
1060	panel15	singleplex	ADE	ADE_HEX_03	100000	20210701_01	0.193459
1061	panel15	singleplex	ADE	ADE_HEX_03	100000	20210701_01	0.191607
1062	panel15	singleplex	ADE	ADE_HEX_03	100000	20210701_01	0.205529
1063	panel15	singleplex	ADE	ADE_HEX_03	100000	20210701_01	0.219446
1064	panel15	singleplex	ADE	ADE_HEX_03	100000	20210701_01	0.173991
1065	panel15	singleplex	ADE	ADE_HEX_03	100000	20210701_01	0.20348
1066	panel15	singleplex	ADE	ADE_HEX_03	100000	20210701_01	0.187792
1067	panel15	singleplex	ADE	ADE_HEX_03	100000	20210701_01	0.189739
1068	panel15	singleplex	ADE	ADE_HEX_03	100000	20210701_01	0.195922
1069	panel15	singleplex	ADE	ADE_HEX_03	100000	20210701_01	0.163295
1070	panel15	singleplex	ADE	ADE_HEX_03	100000	20210701_01	0.183678
1071	panel15	singleplex	ADE	ADE_HEX_03	100000	20210701_01	0.190195
1072	panel15	singleplex	ADE	ADE_HEX_03	100000	20210701_01	0.191061
1073	panel15	singleplex	ADE	ADE_HEX_03	100000	20210701_01	0.200579
1074	panel15	singleplex	ADE	ADE_HEX_03	100000	20210701_01	0.19038
1075	panel15	singleplex	ADE	ADE_HEX_03	100000	20210701_01	0.188511
1076	panel15	singleplex	ADE	ADE_HEX_03	100000	20210701_01	0.181336
1077	panel15	singleplex	ADE	ADE_HEX_03	100000	20210701_01	0.196572
1078	panel15	singleplex	ADE	ADE_HEX_03	100000	20210701_01	0.182028
1079	panel15	singleplex	ADE	ADE_HEX_03	100000	20210701_01	0.205334
1080	panel15	singleplex	ADE	ADE_HEX_03	100000	20210701_01	0.176545
1081	panel15	singleplex	ADE	ADE_HEX_03	100000	20210701_01	0.221744
1082	panel15	singleplex	ADE	ADE_HEX_03	100000	20210701_01	0.190442
1083	panel15	singleplex	ADE	ADE_HEX_03	100000	20210701_01	0.174047
1084	panel15	singleplex	ADE	ADE_HEX_03	100000	20210701_01	0.192122
1085	panel15	singleplex	ADE	ADE_HEX_03	100000	20210701_01	0.175624
1086	panel15	singleplex	ADE	ADE_HEX_03	100000	20210701_01	0.201289
1087	panel15	singleplex	ADE	ADE_HEX_03	100000	20210701_01	0.201516
1088	panel15	singleplex	ADE	ADE_HEX_03	100000	20210701_01	0.189926
1089	panel15	singleplex	ADE	ADE_HEX_03	100000	20210701_01	0.182548
1090	panel15	singleplex	ADE	ADE_HEX_03	100000	20210701_01	0.189437
1091	panel15	singleplex	ADE	ADE_HEX_03	100000	20210701_01	0.196538
1092	panel15	singleplex	ADE	ADE_HEX_03	100000	20210701_01	0.194805
1093	panel15	singleplex	ADE	ADE_HEX_03	100000	20210701_01	0.18536
1094	panel15	singleplex	ADE	ADE_HEX_03	100000	20210701_01	0.17245
1095	panel15	singleplex	ADE	ADE_HEX_03	100000	20210701_01	0.205662
1096	panel15	singleplex	ADE	ADE_HEX_03	100000	20210701_01	0.18043
1097	panel15	singleplex	ADE	ADE_HEX_03	100000	20210701_01	0.176216
1098	panel15	singleplex	ADE	ADE_HEX_03	100000	20210701_01	0.212188
1099	panel15	singleplex	ADE	ADE_HEX_03	100000	20210701_01	0.190088
1100	panel15	singleplex	ADE	ADE_HEX_03	100000	20210701_01	0.203119
1101	panel15	singleplex	ADE	ADE_HEX_03	100000	20210701_01	0.18941
1102	panel15	singleplex	ADE	ADE_HEX_03	100000	20210701_01	0.174112
1103	panel15	singleplex	ADE	ADE_HEX_03	100000	20210701_01	0.179707
1104	panel15	singleplex	ADE	ADE_HEX_03	100000	20210701_01	0.192473
1105	panel15	singleplex	ADE	ADE_HEX_03	100000	20210701_01	0.183152
1106	panel15	singleplex	ADE	ADE_HEX_03	100000	20210701_01	0.189838
1107	panel15	singleplex	ADE	ADE_HEX_03	100000	20210701_01	0.203281
1108	panel15	singleplex	ADE	ADE_HEX_03	100000	20210701_01	0.187823
1109	panel15	singleplex	ADE	ADE_HEX_03	100000	20210701_01	0.204024
1110	panel15	singleplex	ADE	ADE_HEX_03	100000	20210701_01	0.19843
1111	panel15	singleplex	ADE	ADE_HEX_03	100000	20210701_01	0.18528
1112	panel15	singleplex	ADE	ADE_HEX_03	100000	20210701_01	0.192009
1113	panel15	singleplex	ADE	ADE_HEX_03	100000	20210701_01	0.175345
1114	panel15	singleplex	ADE	ADE_HEX_03	100000	20210701_01	0.187811
1115	panel15	singleplex	ADE	ADE_HEX_03	100000	20210701_01	0.192214
1116	panel15	singleplex	ADE	ADE_HEX_03	100000	20210701_01	0.179657
1117	panel15	singleplex	ADE	ADE_HEX_03	100000	20210701_01	0.203512
1118	panel15	singleplex	ADE	ADE_HEX_03	100000	20210701_01	0.183166
1119	panel15	singleplex	ADE	ADE_HEX_03	100000	20210701_01	0.171198
1120	panel15	singleplex	ADE	ADE_HEX_03	100000	20210701_01	0.191792
1121	panel15	singleplex	ADE	ADE_HEX_03	100000	20210701_01	0.178253
1122	panel15	singleplex	ADE	ADE_HEX_03	100000	20210701_01	0.180448
1123	panel15	singleplex	ADE	ADE_HEX_03	100000	20210701_01	0.226695
1124	panel15	singleplex	ADE	ADE_HEX_03	100000	20210701_01	0.19565
1125	panel15	singleplex	ADE	ADE_HEX_03	100000	20210701_01	0.20722
1126	panel15	singleplex	ADE	ADE_HEX_03	100000	20210701_01	0.198522
1127	panel15	singleplex	ADE	ADE_HEX_03	100000	20210701_01	0.185524
1128	panel15	singleplex	ADE	ADE_HEX_03	100000	20210701_01	0.208361
1129	panel15	singleplex	ADE	ADE_HEX_03	100000	20210701_01	0.203216
1130	panel15	singleplex	ADE	ADE_HEX_03	100000	20210701_01	0.209169
1131	panel15	singleplex	ADE	ADE_HEX_03	100000	20210701_01	0.21151
1132	panel15	singleplex	ADE	ADE_HEX_03	100000	20210701_01	0.187084
1133	panel15	singleplex	ADE	ADE_HEX_03	100000	20210701_01	0.181533
1134	panel15	singleplex	ADE	ADE_HEX_03	100000	20210701_01	0.17157
1135	panel15	singleplex	ADE	ADE_HEX_03	100000	20210701_01	0.202424
1136	panel15	singleplex	ADE	ADE_HEX_03	100000	20210701_01	0.173461
1137	panel15	singleplex	ADE	ADE_HEX_03	100000	20210701_01	0.172467
1138	panel15	singleplex	ADE	ADE_HEX_03	100000	20210701_01	0.185567
1139	panel15	singleplex	ADE	ADE_HEX_03	100000	20210701_01	0.185196
1140	panel15	singleplex	ADE	ADE_HEX_03	100000	20210701_01	0.224919
1141	panel15	singleplex	ADE	ADE_HEX_03	100000	20210701_01	0.186126
1142	panel15	singleplex	ADE	ADE_HEX_03	100000	20210701_01	0.175101
1143	panel15	singleplex	ADE	ADE_HEX_03	100000	20210701_01	0.196884
1144	panel15	singleplex	ADE	ADE_HEX_03	100000	20210701_01	0.177015
1145	panel15	singleplex	ADE	ADE_HEX_03	100000	20210701_01	0.206465
1146	panel15	singleplex	ADE	ADE_HEX_03	100000	20210701_01	0.196322
1147	panel15	singleplex	ADE	ADE_HEX_03	100000	20210701_01	0.187164
1148	panel15	singleplex	ADE	ADE_HEX_03	100000	20210701_01	0.189457
1149	panel15	singleplex	ADE	ADE_HEX_03	100000	20210701_01	0.173924
1150	panel15	singleplex	ADE	ADE_HEX_03	100000	20210701_01	0.180476
1151	panel15	singleplex	ADE	ADE_HEX_03	100000	20210701_01	0.177404
1152	panel15	singleplex	ADE	ADE_HEX_03	100000	20210701_01	0.201344
1153	panel15	singleplex	ADE	ADE_HEX_03	100000	20210701_01	0.204202
1154	panel15	singleplex	ADE	ADE_HEX_03	100000	20210701_01	0.187853
1155	panel15	singleplex	ADE	ADE_HEX_03	100000	20210701_01	0.187754
1156	panel15	singleplex	ADE	ADE_HEX_03	100000	20210701_01	0.186603
1157	panel15	singleplex	ADE	ADE_HEX_03	100000	20210701_01	0.190046
1158	panel15	singleplex	ADE	ADE_HEX_03	100000	20210701_01	0.200891
1159	panel15	singleplex	ADE	ADE_HEX_03	100000	20210701_01	0.192133
1160	panel15	singleplex	ADE	ADE_HEX_03	100000	20210701_01	0.185067
1161	panel15	singleplex	ADE	ADE_HEX_03	100000	20210701_01	0.178598
1162	panel15	singleplex	ADE	ADE_HEX_03	100000	20210701_01	0.193089
1163	panel15	singleplex	ADE	ADE_HEX_03	100000	20210701_01	0.195429
1164	panel15	singleplex	ADE	ADE_HEX_03	100000	20210701_01	0.201711
1165	panel15	singleplex	ADE	ADE_HEX_03	100000	20210701_01	0.188335
1166	panel15	singleplex	ADE	ADE_HEX_03	100000	20210701_01	0.203345
1167	panel15	singleplex	ADE	ADE_HEX_03	100000	20210701_01	0.191151
1168	panel15	singleplex	ADE	ADE_HEX_03	100000	20210701_01	0.184493
1169	panel15	singleplex	ADE	ADE_HEX_03	100000	20210701_01	0.172531
1170	panel15	singleplex	ADE	ADE_HEX_03	100000	20210701_01	0.177439
1171	panel15	singleplex	ADE	ADE_HEX_03	100000	20210701_01	0.174064
1172	panel15	singleplex	ADE	ADE_HEX_03	100000	20210701_01	0.174997
1173	panel15	singleplex	ADE	ADE_HEX_03	100000	20210701_01	0.172103
1174	panel15	singleplex	ADE	ADE_HEX_03	100000	20210701_01	0.193466
1175	panel15	singleplex	ADE	ADE_HEX_03	100000	20210701_01	0.24299
1176	panel15	singleplex	ADE	ADE_HEX_03	100000	20210701_01	0.175291
1177	panel15	singleplex	ADE	ADE_HEX_03	100000	20210701_01	0.18661
1178	panel15	singleplex	ADE	ADE_HEX_03	100000	20210701_01	0.183371
1179	panel15	singleplex	ADE	ADE_HEX_03	100000	20210701_01	0.185251
1180	panel15	singleplex	ADE	ADE_HEX_03	100000	20210701_01	0.188753
1181	panel15	singleplex	ADE	ADE_HEX_03	100000	20210701_01	0.189203
1182	panel15	singleplex	ADE	ADE_HEX_03	100000	20210701_01	0.180773
1183	panel15	singleplex	ADE	ADE_HEX_03	100000	20210701_01	0.191592
1184	panel15	singleplex	ADE	ADE_HEX_03	100000	20210701_01	0.176908
1185	panel15	singleplex	ADE	ADE_HEX_03	100000	20210701_01	0.172597
1186	panel15	singleplex	ADE	ADE_HEX_03	100000	20210701_01	0.195595
1187	panel15	singleplex	ADE	ADE_HEX_03	100000	20210701_01	0.175028
1188	panel15	singleplex	ADE	ADE_HEX_03	100000	20210701_01	0.183158
1189	panel15	singleplex	ADE	ADE_HEX_03	100000	20210701_01	0.197117
1190	panel15	singleplex	ADE	ADE_HEX_03	100000	20210701_01	0.181971
1191	panel15	singleplex	ADE	ADE_HEX_03	100000	20210701_01	0.175604
1192	panel15	singleplex	ADE	ADE_HEX_03	100000	20210701_01	0.171008
1193	panel15	singleplex	ADE	ADE_HEX_03	100000	20210701_01	0.176473
1194	panel15	singleplex	ADE	ADE_HEX_03	100000	20210701_01	0.171082
1195	panel15	singleplex	ADE	ADE_HEX_03	100000	20210701_01	0.174007
1196	panel15	singleplex	ADE	ADE_HEX_03	100000	20210701_01	0.2161
1197	panel15	singleplex	ADE	ADE_HEX_03	100000	20210701_01	0.18813
1198	panel15	singleplex	ADE	ADE_HEX_03	100000	20210701_01	0.179943
1199	panel15	singleplex	ADE	ADE_HEX_03	100000	20210701_01	0.180145
1200	panel15	singleplex	ADE	ADE_HEX_03	100000	20210701_01	0.201994
1201	panel15	singleplex	ADE	ADE_HEX_03	100000	20210701_01	0.189652
1202	panel15	singleplex	ADE	ADE_HEX_03	100000	20210701_01	0.176201
1203	panel15	singleplex	ADE	ADE_HEX_03	100000	20210701_01	0.193866
1204	panel15	singleplex	ADE	ADE_HEX_03	100000	20210701_01	0.210739
1205	panel15	singleplex	ADE	ADE_HEX_03	100000	20210701_01	0.230293
1206	panel15	singleplex	ADE	ADE_HEX_03	100000	20210701_01	0.177223
1207	panel15	singleplex	ADE	ADE_HEX_03	100000	20210701_01	0.17665
1208	panel15	singleplex	ADE	ADE_HEX_03	100000	20210701_01	0.188334
1209	panel15	singleplex	ADE	ADE_HEX_03	100000	20210701_01	0.186002
1210	panel15	singleplex	ADE	ADE_HEX_03	100000	20210701_01	0.189877
1211	panel15	singleplex	ADE	ADE_HEX_03	100000	20210701_01	0.17079
1212	panel15	singleplex	ADE	ADE_HEX_03	100000	20210701_01	0.191547
1213	panel15	singleplex	ADE	ADE_HEX_03	100000	20210701_01	0.180482
1214	panel15	singleplex	ADE	ADE_HEX_03	100000	20210701_01	0.18674
1215	panel15	singleplex	ADE	ADE_HEX_03	100000	20210701_01	0.189076
1216	panel15	singleplex	ADE	ADE_HEX_03	100000	20210701_01	0.184067
1217	panel15	singleplex	ADE	ADE_HEX_03	100000	20210701_01	0.189966
1218	panel15	singleplex	ADE	ADE_HEX_03	100000	20210701_01	0.184474
1219	panel15	singleplex	ADE	ADE_HEX_03	100000	20210701_01	0.199939
1220	panel15	singleplex	ADE	ADE_HEX_03	100000	20210701_01	0.191834
1221	panel15	singleplex	ADE	ADE_HEX_03	100000	20210701_01	0.200364
1222	panel15	singleplex	ADE	ADE_HEX_03	100000	20210701_01	0.191164
1223	panel15	singleplex	ADE	ADE_HEX_03	100000	20210701_01	0.193882
1224	panel15	singleplex	ADE	ADE_HEX_03	100000	20210701_01	0.210796
1225	panel15	singleplex	ADE	ADE_HEX_03	100000	20210701_01	0.200677
1226	panel15	singleplex	ADE	ADE_HEX_03	100000	20210701_01	0.194364
1227	panel15	singleplex	ADE	ADE_HEX_03	100000	20210701_01	0.187042
1228	panel15	singleplex	ADE	ADE_HEX_03	100000	20210701_01	0.195935
1229	panel15	singleplex	ADE	ADE_HEX_03	100000	20210701_01	0.187625
1230	panel15	singleplex	ADE	ADE_HEX_03	100000	20210701_01	0.190083
1231	panel15	singleplex	ADE	ADE_HEX_03	100000	20210701_01	0.169908
1232	panel15	singleplex	ADE	ADE_HEX_03	100000	20210701_01	0.176936
1233	panel15	singleplex	ADE	ADE_HEX_03	100000	20210701_01	0.194031
1234	panel15	singleplex	ADE	ADE_HEX_03	100000	20210701_01	0.183553
1235	panel15	singleplex	ADE	ADE_HEX_03	100000	20210701_01	0.181964
1236	panel15	singleplex	ADE	ADE_HEX_03	100000	20210701_01	0.190575
1237	panel15	singleplex	ADE	ADE_HEX_03	100000	20210701_01	0.210506
1238	panel15	singleplex	ADE	ADE_HEX_03	100000	20210701_01	0.190093
1239	panel15	singleplex	ADE	ADE_HEX_03	100000	20210701_01	0.186924
1240	panel15	singleplex	ADE	ADE_HEX_03	100000	20210701_01	0.169382
1241	panel15	singleplex	ADE	ADE_HEX_03	100000	20210701_01	0.177117
1242	panel15	singleplex	ADE	ADE_HEX_03	100000	20210701_01	0.198462
1243	panel15	singleplex	ADE	ADE_HEX_03	100000	20210701_01	0.18034
1244	panel15	singleplex	ADE	ADE_HEX_03	100000	20210701_01	0.213733
1245	panel15	singleplex	ADE	ADE_HEX_03	100000	20210701_01	0.18878
1246	panel15	singleplex	ADE	ADE_HEX_03	100000	20210701_01	0.187509
1247	panel15	singleplex	ADE	ADE_HEX_03	100000	20210701_01	0.182151
1248	panel15	singleplex	ADE	ADE_HEX_03	100000	20210701_01	0.202008
1249	panel15	singleplex	ADE	ADE_HEX_03	100000	20210701_01	0.215312
1250	panel15	singleplex	ADE	ADE_HEX_03	100000	20210701_01	0.193177
1251	panel15	singleplex	ADE	ADE_HEX_03	100000	20210701_01	0.208294
1252	panel15	singleplex	ADE	ADE_HEX_03	100000	20210701_01	0.19718
1253	panel15	singleplex	ADE	ADE_HEX_03	100000	20210701_01	0.188228
1254	panel15	singleplex	ADE	ADE_HEX_03	100000	20210701_01	0.176871
1255	panel15	singleplex	ADE	ADE_HEX_03	100000	20210701_01	0.179072
1256	panel15	singleplex	ADE	ADE_HEX_03	100000	20210701_01	0.179905
1257	panel15	singleplex	ADE	ADE_HEX_03	100000	20210701_01	0.20215
1258	panel15	singleplex	ADE	ADE_HEX_03	100000	20210701_01	0.206283
1259	panel15	singleplex	ADE	ADE_HEX_03	100000	20210701_01	0.19163
1260	panel15	singleplex	ADE	ADE_HEX_03	100000	20210701_01	0.187979
1261	panel15	singleplex	ADE	ADE_HEX_03	100000	20210701_01	0.189497
1262	panel15	singleplex	ADE	ADE_HEX_03	100000	20210701_01	0.200407
1263	panel15	singleplex	ADE	ADE_HEX_03	100000	20210701_01	0.196294
1264	panel15	singleplex	ADE	ADE_HEX_03	100000	20210701_01	0.197148
1265	panel15	singleplex	ADE	ADE_HEX_03	100000	20210701_01	0.196879
1266	panel15	singleplex	ADE	ADE_HEX_03	100000	20210701_01	0.203219
1267	panel15	singleplex	ADE	ADE_HEX_03	100000	20210701_01	0.193789
1268	panel15	singleplex	ADE	ADE_HEX_03	100000	20210701_01	0.200471
1269	panel15	singleplex	ADE	ADE_HEX_03	100000	20210701_01	0.176057
1270	panel15	singleplex	ADE	ADE_HEX_03	100000	20210701_01	0.183871
1271	panel15	singleplex	ADE	ADE_HEX_03	100000	20210701_01	0.191628
1272	panel15	singleplex	ADE	ADE_HEX_03	100000	20210701_01	0.183614
1273	panel15	singleplex	ADE	ADE_HEX_03	100000	20210701_01	0.193458
1274	panel15	singleplex	ADE	ADE_HEX_03	100000	20210701_01	0.182719
1275	panel15	singleplex	ADE	ADE_HEX_03	100000	20210701_01	0.171025
1276	panel15	singleplex	ADE	ADE_HEX_03	100000	20210701_01	0.186695
1277	panel15	singleplex	ADE	ADE_HEX_03	100000	20210701_01	0.186301
1278	panel15	singleplex	ADE	ADE_HEX_03	100000	20210701_01	0.190271
1279	panel15	singleplex	ADE	ADE_HEX_03	100000	20210701_01	0.197503
1280	panel15	singleplex	ADE	ADE_HEX_03	100000	20210701_01	0.185812
1281	panel15	singleplex	ADE	ADE_HEX_03	100000	20210701_01	0.183223
1282	panel15	singleplex	ADE	ADE_HEX_03	100000	20210701_01	0.204479
1283	panel15	singleplex	ADE	ADE_HEX_03	100000	20210701_01	0.186582
1284	panel15	singleplex	ADE	ADE_HEX_03	100000	20210701_01	0.193382
1285	panel15	singleplex	ADE	ADE_HEX_03	100000	20210701_01	0.180996
1286	panel15	singleplex	ADE	ADE_HEX_03	100000	20210701_01	0.196263
1287	panel15	singleplex	ADE	ADE_HEX_03	100000	20210701_01	0.195013
1288	panel15	singleplex	ADE	ADE_HEX_03	100000	20210701_01	0.19015
1289	panel15	singleplex	ADE	ADE_HEX_03	100000	20210701_01	0.188155
1290	panel15	singleplex	ADE	ADE_HEX_03	100000	20210701_01	0.193875
1291	panel15	singleplex	ADE	ADE_HEX_03	100000	20210701_01	0.172168
1292	panel15	singleplex	ADE	ADE_HEX_03	100000	20210701_01	0.174285
1293	panel15	singleplex	ADE	ADE_HEX_03	100000	20210701_01	0.161557
1294	panel15	singleplex	ADE	ADE_HEX_03	100000	20210701_01	0.189679
1295	panel15	singleplex	ADE	ADE_HEX_03	100000	20210701_01	0.187637
1296	panel15	singleplex	ADE	ADE_HEX_03	100000	20210701_01	0.195787
1297	panel15	singleplex	ADE	ADE_HEX_03	100000	20210701_01	0.177492
1298	panel15	singleplex	ADE	ADE_HEX_03	100000	20210701_01	0.190673
1299	panel15	singleplex	ADE	ADE_HEX_03	100000	20210701_01	0.197709
1300	panel15	singleplex	ADE	ADE_HEX_03	100000	20210701_01	0.199046
1301	panel15	singleplex	ADE	ADE_HEX_03	100000	20210701_01	0.201208
1302	panel15	singleplex	ADE	ADE_HEX_03	100000	20210701_01	0.184426
1303	panel15	singleplex	ADE	ADE_HEX_03	100000	20210701_01	0.192754
1304	panel15	singleplex	ADE	ADE_HEX_03	100000	20210701_01	0.172161
1305	panel45	singleplex	CHK	CHK_N_06	100000	20210701_01	0.222367
1306	panel45	singleplex	CHK	CHK_N_06	100000	20210701_01	0.21704
1307	panel45	singleplex	CHK	CHK_N_06	100000	20210701_01	0.223912
1308	panel45	singleplex	CHK	CHK_N_06	100000	20210701_01	0.221396
1309	panel45	singleplex	CHK	CHK_N_06	100000	20210701_01	0.220447
1310	panel45	singleplex	CHK	CHK_N_06	100000	20210701_01	0.222429
1311	panel45	singleplex	CHK	CHK_N_06	100000	20210701_01	0.223066
1312	panel45	singleplex	CHK	CHK_N_06	100000	20210701_01	0.222853
1313	panel45	singleplex	CHK	CHK_N_06	100000	20210701_01	0.208096
1314	panel45	singleplex	CHK	CHK_N_06	100000	20210701_01	0.218435
1315	panel45	singleplex	CHK	CHK_N_06	100000	20210701_01	0.214407
1316	panel45	singleplex	CHK	CHK_N_06	100000	20210701_01	0.218133
1317	panel45	singleplex	CHK	CHK_N_06	100000	20210701_01	0.221849
1318	panel45	singleplex	CHK	CHK_N_06	100000	20210701_01	0.220749
1319	panel45	singleplex	CHK	CHK_N_06	100000	20210701_01	0.216901
1320	panel45	singleplex	CHK	CHK_N_06	100000	20210701_01	0.221349
1321	panel45	singleplex	CHK	CHK_N_06	100000	20210701_01	0.21994
1322	panel45	singleplex	CHK	CHK_N_06	100000	20210701_01	0.218425
1323	panel45	singleplex	CHK	CHK_N_06	100000	20210701_01	0.223
1324	panel45	singleplex	CHK	CHK_N_06	100000	20210701_01	0.210921
1325	panel45	singleplex	CHK	CHK_N_06	100000	20210701_01	0.219235
1326	panel45	singleplex	CHK	CHK_N_06	100000	20210701_01	0.214351
1327	panel45	singleplex	CHK	CHK_N_06	100000	20210701_01	0.198437
1328	panel45	singleplex	CHK	CHK_N_06	100000	20210701_01	0.221079
1329	panel45	singleplex	CHK	CHK_N_06	100000	20210701_01	0.214697
1330	panel45	singleplex	CHK	CHK_N_06	100000	20210701_01	0.220513
1331	panel45	singleplex	CHK	CHK_N_06	100000	20210701_01	0.223229
1332	panel45	singleplex	CHK	CHK_N_06	100000	20210701_01	0.222217
1333	panel45	singleplex	CHK	CHK_N_06	100000	20210701_01	0.220207
1334	panel45	singleplex	CHK	CHK_N_06	100000	20210701_01	0.219908
1335	panel45	singleplex	CHK	CHK_N_06	100000	20210701_01	0.217925
1336	panel45	singleplex	CHK	CHK_N_06	100000	20210701_01	0.215565
1337	panel45	singleplex	CHK	CHK_N_06	100000	20210701_01	0.215992
1338	panel45	singleplex	CHK	CHK_N_06	100000	20210701_01	0.2143
1339	panel45	singleplex	CHK	CHK_N_06	100000	20210701_01	0.222594
1340	panel45	singleplex	CHK	CHK_N_06	100000	20210701_01	0.218297
1341	panel45	singleplex	CHK	CHK_N_06	100000	20210701_01	0.215785
1342	panel45	singleplex	CHK	CHK_N_06	100000	20210701_01	0.221578
1343	panel45	singleplex	CHK	CHK_N_06	100000	20210701_01	0.224687
1344	panel45	singleplex	CHK	CHK_N_06	100000	20210701_01	0.219604
1345	panel45	singleplex	CHK	CHK_N_06	100000	20210701_01	0.22123
1346	panel45	singleplex	CHK	CHK_N_06	100000	20210701_01	0.225249
1347	panel45	singleplex	CHK	CHK_N_06	100000	20210701_01	0.221525
1348	panel45	singleplex	CHK	CHK_N_06	100000	20210701_01	0.222274
1349	panel45	singleplex	CHK	CHK_N_06	100000	20210701_01	0.221272
1350	panel45	singleplex	CHK	CHK_N_06	100000	20210701_01	0.217353
1351	panel45	singleplex	CHK	CHK_N_06	100000	20210701_01	0.218849
1352	panel45	singleplex	CHK	CHK_N_06	100000	20210701_01	0.219991
1353	panel45	singleplex	CHK	CHK_N_06	100000	20210701_01	0.219632
1354	panel45	singleplex	CHK	CHK_N_06	100000	20210701_01	0.220431
1355	panel45	singleplex	CHK	CHK_N_06	100000	20210701_01	0.216345
1356	panel45	singleplex	CHK	CHK_N_06	100000	20210701_01	0.219513
1357	panel45	singleplex	CHK	CHK_N_06	100000	20210701_01	0.210356
1358	panel45	singleplex	CHK	CHK_N_06	100000	20210701_01	0.220774
1359	panel45	singleplex	CHK	CHK_N_06	100000	20210701_01	0.22232
1360	panel45	singleplex	CHK	CHK_N_06	100000	20210701_01	0.221377
1361	panel45	singleplex	CHK	CHK_N_06	100000	20210701_01	0.221071
1362	panel45	singleplex	CHK	CHK_N_06	100000	20210701_01	0.220909
1363	panel45	singleplex	CHK	CHK_N_06	100000	20210701_01	0.225319
1364	panel45	singleplex	CHK	CHK_N_06	100000	20210701_01	0.217452
1365	panel45	singleplex	CHK	CHK_N_06	100000	20210701_01	0.222077
1366	panel45	singleplex	CHK	CHK_N_06	100000	20210701_01	0.224085
1367	panel45	singleplex	CHK	CHK_N_06	100000	20210701_01	0.220263
1368	panel45	singleplex	CHK	CHK_N_06	100000	20210701_01	0.225692
1369	panel45	singleplex	CHK	CHK_N_06	100000	20210701_01	0.220809
1370	panel45	singleplex	CHK	CHK_N_06	100000	20210701_01	0.216872
1371	panel45	singleplex	CHK	CHK_N_06	100000	20210701_01	0.198808
1372	panel45	singleplex	CHK	CHK_N_06	100000	20210701_01	0.219656
1373	panel45	singleplex	CHK	CHK_N_06	100000	20210701_01	0.219619
1374	panel45	singleplex	CHK	CHK_N_06	100000	20210701_01	0.2208
1375	panel45	singleplex	CHK	CHK_N_06	100000	20210701_01	0.221266
1376	panel45	singleplex	CHK	CHK_N_06	100000	20210701_01	0.219896
1377	panel45	singleplex	CHK	CHK_N_06	100000	20210701_01	0.217744
1378	panel45	singleplex	CHK	CHK_N_06	100000	20210701_01	0.223975
1379	panel45	singleplex	CHK	CHK_N_06	100000	20210701_01	0.220679
1380	panel45	singleplex	CHK	CHK_N_06	100000	20210701_01	0.221904
1381	panel45	singleplex	CHK	CHK_N_06	100000	20210701_01	0.221007
1382	panel45	singleplex	CHK	CHK_N_06	100000	20210701_01	0.221867
1383	panel45	singleplex	CHK	CHK_N_06	100000	20210701_01	0.219931
1384	panel45	singleplex	CHK	CHK_N_06	100000	20210701_01	0.217491
1385	panel45	singleplex	CHK	CHK_N_06	100000	20210701_01	0.224432
1386	panel45	singleplex	CHK	CHK_N_06	100000	20210701_01	0.225548
1387	panel45	singleplex	CHK	CHK_N_06	100000	20210701_01	0.224421
1388	panel45	singleplex	CHK	CHK_N_06	100000	20210701_01	0.224426
1389	panel45	singleplex	CHK	CHK_N_06	100000	20210701_01	0.22367
1390	panel45	singleplex	CHK	CHK_N_06	100000	20210701_01	0.223868
1391	panel45	singleplex	CHK	CHK_N_06	100000	20210701_01	0.217237
1392	panel45	singleplex	CHK	CHK_N_06	100000	20210701_01	0.21651
1393	panel45	singleplex	CHK	CHK_N_06	100000	20210701_01	0.199457
1394	panel45	singleplex	CHK	CHK_N_06	100000	20210701_01	0.224389
1395	panel45	singleplex	CHK	CHK_N_06	100000	20210701_01	0.222152
1396	panel45	singleplex	CHK	CHK_N_06	100000	20210701_01	0.217943
1397	panel45	singleplex	CHK	CHK_N_06	100000	20210701_01	0.220653
1398	panel45	singleplex	CHK	CHK_N_06	100000	20210701_01	0.218409
1399	panel45	singleplex	CHK	CHK_N_06	100000	20210701_01	0.221647
1400	panel45	singleplex	CHK	CHK_N_06	100000	20210701_01	0.225761
1401	panel45	singleplex	CHK	CHK_N_06	100000	20210701_01	0.22138
1402	panel45	singleplex	CHK	CHK_N_06	100000	20210701_01	0.222645
1403	panel45	singleplex	CHK	CHK_N_06	100000	20210701_01	0.224659
1404	panel45	singleplex	CHK	CHK_N_06	100000	20210701_01	0.222452
1405	panel45	singleplex	CHK	CHK_N_06	100000	20210701_01	0.222579
1406	panel45	singleplex	CHK	CHK_N_06	100000	20210701_01	0.219212
1407	panel45	singleplex	CHK	CHK_N_06	100000	20210701_01	0.219729
1408	panel45	singleplex	CHK	CHK_N_06	100000	20210701_01	0.21821
1409	panel45	singleplex	CHK	CHK_N_06	100000	20210701_01	0.2135
1410	panel45	singleplex	CHK	CHK_N_06	100000	20210701_01	0.219791
1411	panel45	singleplex	CHK	CHK_N_06	100000	20210701_01	0.222373
1412	panel45	singleplex	CHK	CHK_N_06	100000	20210701_01	0.220457
1413	panel45	singleplex	CHK	CHK_N_06	100000	20210701_01	0.218857
1414	panel45	singleplex	CHK	CHK_N_06	100000	20210701_01	0.222077
1415	panel45	singleplex	CHK	CHK_N_06	100000	20210701_01	0.219598
1416	panel45	singleplex	CHK	CHK_N_06	100000	20210701_01	0.221544
1417	panel45	singleplex	CHK	CHK_N_06	100000	20210701_01	0.21944
1418	panel45	singleplex	CHK	CHK_N_06	100000	20210701_01	0.221419
1419	panel45	singleplex	CHK	CHK_N_06	100000	20210701_01	0.219451
1420	panel45	singleplex	CHK	CHK_N_06	100000	20210701_01	0.217219
1421	panel45	singleplex	CHK	CHK_N_06	100000	20210701_01	0.217432
1422	panel45	singleplex	CHK	CHK_N_06	100000	20210701_01	0.222468
1423	panel45	singleplex	CHK	CHK_N_06	100000	20210701_01	0.217671
1424	panel45	singleplex	CHK	CHK_N_06	100000	20210701_01	0.220152
1425	panel45	singleplex	CHK	CHK_N_06	100000	20210701_01	0.223842
1426	panel45	singleplex	CHK	CHK_N_06	100000	20210701_01	0.219898
1427	panel45	singleplex	CHK	CHK_N_06	100000	20210701_01	0.219672
1428	panel45	singleplex	CHK	CHK_N_06	100000	20210701_01	0.219778
1429	panel45	singleplex	CHK	CHK_N_06	100000	20210701_01	0.220873
1430	panel45	singleplex	CHK	CHK_N_06	100000	20210701_01	0.220279
1431	panel45	singleplex	CHK	CHK_N_06	100000	20210701_01	0.212445
1432	panel45	singleplex	CHK	CHK_N_06	100000	20210701_01	0.216657
1433	panel45	singleplex	CHK	CHK_N_06	100000	20210701_01	0.221434
1434	panel45	singleplex	CHK	CHK_N_06	100000	20210701_01	0.22279
1435	panel45	singleplex	CHK	CHK_N_06	100000	20210701_01	0.225529
1436	panel45	singleplex	CHK	CHK_N_06	100000	20210701_01	0.220522
1437	panel45	singleplex	CHK	CHK_N_06	100000	20210701_01	0.221082
1438	panel45	singleplex	CHK	CHK_N_06	100000	20210701_01	0.221757
1439	panel45	singleplex	CHK	CHK_N_06	100000	20210701_01	0.220915
1440	panel45	singleplex	CHK	CHK_N_06	100000	20210701_01	0.216971
1441	panel45	singleplex	CHK	CHK_N_06	100000	20210701_01	0.223361
1442	panel45	singleplex	CHK	CHK_N_06	100000	20210701_01	0.220776
1443	panel45	singleplex	CHK	CHK_N_06	100000	20210701_01	0.21687
1444	panel45	singleplex	CHK	CHK_N_06	100000	20210701_01	0.22408
1445	panel45	singleplex	CHK	CHK_N_06	100000	20210701_01	0.226717
1446	panel45	singleplex	CHK	CHK_N_06	100000	20210701_01	0.221152
1447	panel45	singleplex	CHK	CHK_N_06	100000	20210701_01	0.217926
1448	panel45	singleplex	CHK	CHK_N_06	100000	20210701_01	0.221557
1449	panel45	singleplex	CHK	CHK_N_06	100000	20210701_01	0.22108
1450	panel45	singleplex	CHK	CHK_N_06	100000	20210701_01	0.222573
1451	panel45	singleplex	CHK	CHK_N_06	100000	20210701_01	0.22244
1452	panel45	singleplex	CHK	CHK_N_06	100000	20210701_01	0.221573
1453	panel45	singleplex	CHK	CHK_N_06	100000	20210701_01	0.223583
1454	panel37	PM3.07	ADE	ADE_HEX_03	100000	20210701_02	0.205269
1455	panel37	PM3.07	ADE	ADE_HEX_03	100000	20210701_02	0.198334
1456	panel37	PM3.07	ADE	ADE_HEX_03	100000	20210701_02	0.209628
1457	panel37	PM3.07	ADE	ADE_HEX_03	100000	20210701_02	0.193406
1458	panel37	PM3.07	ADE	ADE_HEX_03	100000	20210701_02	0.208835
1459	panel37	PM3.07	ADE	ADE_HEX_03	100000	20210701_02	0.198871
1460	panel37	PM3.07	ADE	ADE_HEX_03	100000	20210701_02	0.199286
1461	panel37	PM3.07	ADE	ADE_HEX_03	100000	20210701_02	0.197437
1462	panel37	PM3.07	ADE	ADE_HEX_03	100000	20210701_02	0.213029
1463	panel37	PM3.07	ADE	ADE_HEX_03	100000	20210701_02	0.211265
1464	panel37	PM3.07	ADE	ADE_HEX_03	100000	20210701_02	0.209154
1465	panel37	PM3.07	ADE	ADE_HEX_03	100000	20210701_02	0.20615
1466	panel37	PM3.07	ADE	ADE_HEX_03	100000	20210701_02	0.200474
1467	panel37	PM3.07	ADE	ADE_HEX_03	100000	20210701_02	0.201456
1468	panel37	PM3.07	ADE	ADE_HEX_03	100000	20210701_02	0.218181
1469	panel37	PM3.07	ADE	ADE_HEX_03	100000	20210701_02	0.184559
1470	panel37	PM3.07	ADE	ADE_HEX_03	100000	20210701_02	0.20172
1471	panel37	PM3.07	ADE	ADE_HEX_03	100000	20210701_02	0.199244
1472	panel37	PM3.07	ADE	ADE_HEX_03	100000	20210701_02	0.204535
1473	panel37	PM3.07	ADE	ADE_HEX_03	100000	20210701_02	0.201665
1474	panel37	PM3.07	ADE	ADE_HEX_03	100000	20210701_02	0.194879
1475	panel37	PM3.07	ADE	ADE_HEX_03	100000	20210701_02	0.196604
1476	panel37	PM3.07	ADE	ADE_HEX_03	100000	20210701_02	0.217633
1477	panel37	PM3.07	ADE	ADE_HEX_03	100000	20210701_02	0.202038
1478	panel37	PM3.07	ADE	ADE_HEX_03	100000	20210701_02	0.193333
1479	panel37	PM3.07	ADE	ADE_HEX_03	100000	20210701_02	0.195887
1480	panel37	PM3.07	ADE	ADE_HEX_03	100000	20210701_02	0.196703
1481	panel37	PM3.07	ADE	ADE_HEX_03	100000	20210701_02	0.212113
1482	panel37	PM3.07	ADE	ADE_HEX_03	100000	20210701_02	0.194558
1483	panel37	PM3.07	ADE	ADE_HEX_03	100000	20210701_02	0.197573
1484	panel37	PM3.07	ADE	ADE_HEX_03	100000	20210701_02	0.230695
1485	panel37	PM3.07	ADE	ADE_HEX_03	100000	20210701_02	0.190303
1486	panel37	PM3.07	ADE	ADE_HEX_03	100000	20210701_02	0.20911
1487	panel37	PM3.07	ADE	ADE_HEX_03	100000	20210701_02	0.921187
1488	panel37	PM3.07	ADE	ADE_HEX_03	100000	20210701_02	0.203685
1489	panel37	PM3.07	ADE	ADE_HEX_03	100000	20210701_02	0.226192
1490	panel37	PM3.07	ADE	ADE_HEX_03	100000	20210701_02	0.213753
1491	panel37	PM3.07	ADE	ADE_HEX_03	100000	20210701_02	0.245151
1492	panel37	PM3.07	ADE	ADE_HEX_03	100000	20210701_02	0.191231
1493	panel37	PM3.07	ADE	ADE_HEX_03	100000	20210701_02	0.193074
1494	panel37	PM3.07	ADE	ADE_HEX_03	100000	20210701_02	0.188281
1495	panel37	PM3.07	ADE	ADE_HEX_03	100000	20210701_02	0.20871
1496	panel37	PM3.07	ADE	ADE_HEX_03	100000	20210701_02	0.187611
1497	panel37	PM3.07	ADE	ADE_HEX_03	100000	20210701_02	0.192887
1498	panel37	PM3.07	ADE	ADE_HEX_03	100000	20210701_02	0.220877
1499	panel37	PM3.07	ADE	ADE_HEX_03	100000	20210701_02	0.191601
1500	panel37	PM3.07	ADE	ADE_HEX_03	100000	20210701_02	0.214797
1501	panel37	PM3.07	ADE	ADE_HEX_03	100000	20210701_02	0.202963
1502	panel37	PM3.07	ADE	ADE_HEX_03	100000	20210701_02	0.191015
1503	panel37	PM3.07	ADE	ADE_HEX_03	100000	20210701_02	0.187242
1504	panel37	PM3.07	ADE	ADE_HEX_03	100000	20210701_02	0.206606
1505	panel37	PM3.07	ADE	ADE_HEX_03	100000	20210701_02	0.193226
1506	panel37	PM3.07	ADE	ADE_HEX_03	100000	20210701_02	0.193274
1507	panel37	PM3.07	ADE	ADE_HEX_03	100000	20210701_02	0.193849
1508	panel37	PM3.07	ADE	ADE_HEX_03	100000	20210701_02	0.174284
1509	panel37	PM3.07	ADE	ADE_HEX_03	100000	20210701_02	0.182627
1510	panel37	PM3.07	ADE	ADE_HEX_03	100000	20210701_02	0.206149
1511	panel37	PM3.07	ADE	ADE_HEX_03	100000	20210701_02	0.178344
1512	panel37	PM3.07	ADE	ADE_HEX_03	100000	20210701_02	0.191372
1513	panel37	PM3.07	ADE	ADE_HEX_03	100000	20210701_02	0.191111
1514	panel37	PM3.07	ADE	ADE_HEX_03	100000	20210701_02	0.205448
1515	panel37	PM3.07	ADE	ADE_HEX_03	100000	20210701_02	0.200226
1516	panel37	PM3.07	ADE	ADE_HEX_03	100000	20210701_02	0.192632
1517	panel37	PM3.07	ADE	ADE_HEX_03	100000	20210701_02	0.202608
1518	panel37	PM3.07	ADE	ADE_HEX_03	100000	20210701_02	0.177682
1519	panel37	PM3.07	ADE	ADE_HEX_03	100000	20210701_02	0.18732
1520	panel37	PM3.07	ADE	ADE_HEX_03	100000	20210701_02	0.187001
1521	panel37	PM3.07	ADE	ADE_HEX_03	100000	20210701_02	0.173744
1522	panel37	PM3.07	ADE	ADE_HEX_03	100000	20210701_02	0.191818
1523	panel37	PM3.07	ADE	ADE_HEX_03	100000	20210701_02	0.174868
1524	panel37	PM3.07	ADE	ADE_HEX_03	100000	20210701_02	0.181947
1525	panel37	PM3.07	ADE	ADE_HEX_03	100000	20210701_02	0.176894
1526	panel37	PM3.07	ADE	ADE_HEX_03	100000	20210701_02	0.176916
1527	panel37	PM3.07	ADE	ADE_HEX_03	100000	20210701_02	0.187706
1528	panel37	PM3.07	ADE	ADE_HEX_03	100000	20210701_02	0.186699
1529	panel37	PM3.07	ADE	ADE_HEX_03	100000	20210701_02	0.179304
1530	panel37	PM3.07	ADE	ADE_HEX_03	100000	20210701_02	0.188081
1531	panel37	PM3.07	ADE	ADE_HEX_03	100000	20210701_02	0.189867
1532	panel37	PM3.07	ADE	ADE_HEX_03	100000	20210701_02	0.166866
1533	panel37	PM3.07	ADE	ADE_HEX_03	100000	20210701_02	0.188475
1534	panel37	PM3.07	ADE	ADE_HEX_03	100000	20210701_02	0.184341
1535	panel37	PM3.07	ADE	ADE_HEX_03	100000	20210701_02	0.177384
1536	panel37	PM3.07	ADE	ADE_HEX_03	100000	20210701_02	0.178587
1537	panel37	PM3.07	ADE	ADE_HEX_03	100000	20210701_02	0.182246
1538	panel37	PM3.07	ADE	ADE_HEX_03	100000	20210701_02	0.206197
1539	panel37	PM3.07	ADE	ADE_HEX_03	100000	20210701_02	0.175547
1540	panel37	PM3.07	ADE	ADE_HEX_03	100000	20210701_02	0.207565
1541	panel37	PM3.07	ADE	ADE_HEX_03	100000	20210701_02	0.179167
1542	panel37	PM3.07	ADE	ADE_HEX_03	100000	20210701_02	0.179554
1543	panel37	PM3.07	ADE	ADE_HEX_03	100000	20210701_02	0.19673
1544	panel37	PM3.07	ADE	ADE_HEX_03	100000	20210701_02	0.190378
1545	panel37	PM3.07	ADE	ADE_HEX_03	100000	20210701_02	0.179745
1546	panel37	PM3.07	ADE	ADE_HEX_03	100000	20210701_02	0.171455
1547	panel37	PM3.07	ADE	ADE_HEX_03	100000	20210701_02	0.206542
1548	panel37	PM3.07	ADE	ADE_HEX_03	100000	20210701_02	0.180797
1549	panel37	PM3.07	ADE	ADE_HEX_03	100000	20210701_02	0.170318
1550	panel37	PM3.07	ADE	ADE_HEX_03	100000	20210701_02	0.169904
1551	panel37	PM3.07	ADE	ADE_HEX_03	100000	20210701_02	0.178181
1552	panel37	PM3.07	ADE	ADE_HEX_03	100000	20210701_02	0.173614
1553	panel37	PM3.07	ADE	ADE_HEX_03	100000	20210701_02	0.181554
1554	panel37	PM3.07	ADE	ADE_HEX_03	100000	20210701_02	0.186176
1555	panel37	PM3.07	ADE	ADE_HEX_03	100000	20210701_02	0.195764
1556	panel37	PM3.07	ADE	ADE_HEX_03	100000	20210701_02	0.26476
1557	panel37	PM3.07	ADE	ADE_HEX_03	100000	20210701_02	0.206502
1558	panel37	PM3.07	ADE	ADE_HEX_03	100000	20210701_02	0.172177
1559	panel37	PM3.07	ADE	ADE_HEX_03	100000	20210701_02	0.198774
1560	panel37	PM3.07	ADE	ADE_HEX_03	100000	20210701_02	0.199048
1561	panel37	PM3.07	ADE	ADE_HEX_03	100000	20210701_02	0.178433
1562	panel37	PM3.07	ADE	ADE_HEX_03	100000	20210701_02	0.186225
1563	panel37	PM3.07	ADE	ADE_HEX_03	100000	20210701_02	0.205938
1564	panel37	PM3.07	ADE	ADE_HEX_03	100000	20210701_02	0.179072
1565	panel37	PM3.07	ADE	ADE_HEX_03	100000	20210701_02	0.173539
1566	panel37	PM3.07	ADE	ADE_HEX_03	100000	20210701_02	0.174424
1567	panel37	PM3.07	ADE	ADE_HEX_03	100000	20210701_02	0.170908
1568	panel37	PM3.07	ADE	ADE_HEX_03	100000	20210701_02	0.209637
1569	panel37	PM3.07	ADE	ADE_HEX_03	100000	20210701_02	0.179347
1570	panel37	PM3.07	ADE	ADE_HEX_03	100000	20210701_02	0.212615
1571	panel37	PM3.07	ADE	ADE_HEX_03	100000	20210701_02	0.177086
1572	panel37	PM3.07	ADE	ADE_HEX_03	100000	20210701_02	0.21657
1573	panel37	PM3.07	ADE	ADE_HEX_03	100000	20210701_02	0.180227
1574	panel37	PM3.07	ADE	ADE_HEX_03	100000	20210701_02	0.178499
1575	panel37	PM3.07	ADE	ADE_HEX_03	100000	20210701_02	0.264525
1576	panel37	PM3.07	ADE	ADE_HEX_03	100000	20210701_02	0.19852
1577	panel37	PM3.07	ADE	ADE_HEX_03	100000	20210701_02	0.184153
1578	panel37	PM3.07	ADE	ADE_HEX_03	100000	20210701_02	0.188487
1579	panel37	PM3.07	ADE	ADE_HEX_03	100000	20210701_02	0.1852
1580	panel37	PM3.07	ADE	ADE_HEX_03	100000	20210701_02	0.190521
1581	panel37	PM3.07	ADE	ADE_HEX_03	100000	20210701_02	0.189207
1582	panel37	PM3.07	ADE	ADE_HEX_03	100000	20210701_02	0.183553
1583	panel37	PM3.07	ADE	ADE_HEX_03	100000	20210701_02	0.175319
1584	panel37	PM3.07	ADE	ADE_HEX_03	100000	20210701_02	0.215437
1585	panel37	PM3.07	ADE	ADE_HEX_03	100000	20210701_02	0.179626
1586	panel37	PM3.07	ADE	ADE_HEX_03	100000	20210701_02	0.200487
1587	panel37	PM3.07	ADE	ADE_HEX_03	100000	20210701_02	0.191444
1588	panel37	PM3.07	ADE	ADE_HEX_03	100000	20210701_02	0.180882
1589	panel37	PM3.07	ADE	ADE_HEX_03	100000	20210701_02	0.208015
1590	panel37	PM3.07	ADE	ADE_HEX_03	100000	20210701_02	0.210627
1591	panel37	PM3.07	ADE	ADE_HEX_03	100000	20210701_02	0.181903
1592	panel37	PM3.07	ADE	ADE_HEX_03	100000	20210701_02	0.170921
1593	panel37	PM3.07	ADE	ADE_HEX_03	100000	20210701_02	0.19261
1594	panel37	PM3.07	ADE	ADE_HEX_03	100000	20210701_02	0.181606
1595	panel37	PM3.07	ADE	ADE_HEX_03	100000	20210701_02	0.201928
1596	panel37	PM3.07	ADE	ADE_HEX_03	100000	20210701_02	0.1763
1597	panel37	PM3.07	ADE	ADE_HEX_03	100000	20210701_02	0.19377
1598	panel37	PM3.07	ADE	ADE_HEX_03	100000	20210701_02	0.187265
1599	panel37	PM3.07	ADE	ADE_HEX_03	100000	20210701_02	0.196372
1600	panel37	PM3.07	ADE	ADE_HEX_03	100000	20210701_02	0.182648
1601	panel37	PM3.07	ADE	ADE_HEX_03	100000	20210701_02	0.201329
1602	panel37	PM3.07	ADE	ADE_HEX_03	100000	20210701_02	0.206367
1603	panel37	PM3.07	ADE	ADE_HEX_03	100000	20210701_02	0.187544
1604	panel37	PM3.07	ADE	ADE_HEX_03	100000	20210701_02	0.204862
1605	panel37	PM3.07	ADE	ADE_HEX_03	100000	20210701_02	0.200729
1606	panel37	PM3.07	ADE	ADE_HEX_03	100000	20210701_02	0.17388
1607	panel37	PM3.07	ADE	ADE_HEX_03	100000	20210701_02	0.233514
1608	panel37	PM3.07	ADE	ADE_HEX_03	100000	20210701_02	0.195423
1609	panel37	PM3.07	ADE	ADE_HEX_03	100000	20210701_02	0.185291
1610	panel37	PM3.07	ADE	ADE_HEX_03	100000	20210701_02	0.161784
1611	panel37	PM3.07	ADE	ADE_HEX_03	100000	20210701_02	0.174729
1612	panel37	PM3.07	ADE	ADE_HEX_03	100000	20210701_02	0.181638
1613	panel37	PM3.07	ADE	ADE_HEX_03	100000	20210701_02	0.167835
1614	panel37	PM3.07	ADE	ADE_HEX_03	100000	20210701_02	0.197462
1615	panel37	PM3.07	ADE	ADE_HEX_03	100000	20210701_02	0.186019
1616	panel37	PM3.07	ADE	ADE_HEX_03	100000	20210701_02	0.174765
1617	panel37	PM3.07	ADE	ADE_HEX_03	100000	20210701_02	0.187132
1618	panel37	PM3.07	ADE	ADE_HEX_03	100000	20210701_02	0.189903
1619	panel37	PM3.07	ADE	ADE_HEX_03	100000	20210701_02	0.200188
1620	panel37	PM3.07	ADE	ADE_HEX_03	100000	20210701_02	0.182314
1621	panel37	PM3.07	ADE	ADE_HEX_03	100000	20210701_02	0.184432
1622	panel37	PM3.07	ADE	ADE_HEX_03	100000	20210701_02	0.184337
1623	panel37	PM3.07	ADE	ADE_HEX_03	100000	20210701_02	0.18374
1624	panel37	PM3.07	ADE	ADE_HEX_03	100000	20210701_02	0.208546
1625	panel37	PM3.07	ADE	ADE_HEX_03	100000	20210701_02	0.177325
1626	panel37	PM3.07	ADE	ADE_HEX_03	100000	20210701_02	0.185639
1627	panel37	PM3.07	ADE	ADE_HEX_03	100000	20210701_02	0.180519
1628	panel37	PM3.07	ADE	ADE_HEX_03	100000	20210701_02	0.18745
1629	panel37	PM3.07	ADE	ADE_HEX_03	100000	20210701_02	0.2003
1630	panel37	PM3.07	ADE	ADE_HEX_03	100000	20210701_02	0.18289
1631	panel37	PM3.07	ADE	ADE_HEX_03	100000	20210701_02	0.17282
1632	panel37	PM3.07	ADE	ADE_HEX_03	100000	20210701_02	0.198147
1633	panel37	PM3.07	ADE	ADE_HEX_03	100000	20210701_02	0.179926
1634	panel37	PM3.07	ADE	ADE_HEX_03	100000	20210701_02	0.182414
1635	panel37	PM3.07	ADE	ADE_HEX_03	100000	20210701_02	0.203606
1636	panel37	PM3.07	ADE	ADE_HEX_03	100000	20210701_02	0.200763
1637	panel37	PM3.07	ADE	ADE_HEX_03	100000	20210701_02	0.183239
1638	panel37	PM3.07	ADE	ADE_HEX_03	100000	20210701_02	0.17276
1639	panel37	PM3.07	ADE	ADE_HEX_03	100000	20210701_02	0.197142
1640	panel37	PM3.07	ADE	ADE_HEX_03	100000	20210701_02	0.191235
1641	panel37	PM3.07	ADE	ADE_HEX_03	100000	20210701_02	0.216115
1642	panel37	PM3.07	ADE	ADE_HEX_03	100000	20210701_02	0.208733
1643	panel37	PM3.07	ADE	ADE_HEX_03	100000	20210701_02	0.192168
1644	panel37	PM3.07	ADE	ADE_HEX_03	100000	20210701_02	0.201645
1645	panel37	PM3.07	ADE	ADE_HEX_03	100000	20210701_02	0.195135
1646	panel37	PM3.07	ADE	ADE_HEX_03	100000	20210701_02	0.190083
1647	panel37	PM3.07	ADE	ADE_HEX_03	100000	20210701_02	0.177335
1648	panel37	PM3.07	ADE	ADE_HEX_03	100000	20210701_02	0.182926
1649	panel37	PM3.07	ADE	ADE_HEX_03	100000	20210701_02	0.195983
1650	panel37	PM3.07	ADE	ADE_HEX_03	100000	20210701_02	0.211479
1651	panel37	PM3.07	ADE	ADE_HEX_03	100000	20210701_02	0.187839
1652	panel37	PM3.07	ADE	ADE_HEX_03	100000	20210701_02	0.178795
1653	panel37	PM3.07	ADE	ADE_HEX_03	100000	20210701_02	0.194825
1654	panel37	PM3.07	ADE	ADE_HEX_03	100000	20210701_02	0.178941
1655	panel37	PM3.07	ADE	ADE_HEX_03	100000	20210701_02	0.193845
1656	panel37	PM3.07	ADE	ADE_HEX_03	100000	20210701_02	0.168365
1657	panel37	PM3.07	ADE	ADE_HEX_03	100000	20210701_02	0.191324
1658	panel37	PM3.07	ADE	ADE_HEX_03	100000	20210701_02	0.194091
1659	panel37	PM3.07	ADE	ADE_HEX_03	100000	20210701_02	0.185744
1660	panel37	PM3.07	ADE	ADE_HEX_03	100000	20210701_02	0.211027
1661	panel37	PM3.07	ADE	ADE_HEX_03	100000	20210701_02	0.217082
1662	panel37	PM3.07	ADE	ADE_HEX_03	100000	20210701_02	0.175669
1663	panel37	PM3.07	ADE	ADE_HEX_03	100000	20210701_02	0.199252
1664	panel37	PM3.07	ADE	ADE_HEX_03	100000	20210701_02	0.1812
1665	panel37	PM3.07	ADE	ADE_HEX_03	100000	20210701_02	0.188382
1666	panel37	PM3.07	ADE	ADE_HEX_03	100000	20210701_02	0.201558
1667	panel37	PM3.07	ADE	ADE_HEX_03	100000	20210701_02	0.193682
1668	panel37	PM3.07	ADE	ADE_HEX_03	100000	20210701_02	0.18375
1669	panel37	PM3.07	ADE	ADE_HEX_03	100000	20210701_02	0.19985
1670	panel37	PM3.07	ADE	ADE_HEX_03	100000	20210701_02	0.180344
1671	panel37	PM3.07	ADE	ADE_HEX_03	100000	20210701_02	0.206688
1672	panel37	PM3.07	ADE	ADE_HEX_03	100000	20210701_02	0.177637
1673	panel37	PM3.07	ADE	ADE_HEX_03	100000	20210701_02	0.18842
1674	panel37	PM3.07	ADE	ADE_HEX_03	100000	20210701_02	0.189634
1675	panel37	PM3.07	ADE	ADE_HEX_03	100000	20210701_02	0.185766
1676	panel37	PM3.07	ADE	ADE_HEX_03	100000	20210701_02	0.185514
1677	panel37	PM3.07	ADE	ADE_HEX_03	100000	20210701_02	0.193979
1678	panel37	PM3.07	ADE	ADE_HEX_03	100000	20210701_02	0.178068
1679	panel37	PM3.07	ADE	ADE_HEX_03	100000	20210701_02	0.1879
1680	panel37	PM3.07	ADE	ADE_HEX_03	100000	20210701_02	0.173211
1681	panel37	PM3.07	ADE	ADE_HEX_03	100000	20210701_02	0.259416
1682	panel37	PM3.07	ADE	ADE_HEX_03	100000	20210701_02	0.184666
1683	panel37	PM3.07	ADE	ADE_HEX_03	100000	20210701_02	0.213218
1684	panel37	PM3.07	ADE	ADE_HEX_03	100000	20210701_02	0.185426
1685	panel37	PM3.07	ADE	ADE_HEX_03	100000	20210701_02	0.175092
1686	panel37	PM3.07	ADE	ADE_HEX_03	100000	20210701_02	0.175903
1687	panel37	PM3.07	ADE	ADE_HEX_03	100000	20210701_02	0.198813
1688	panel37	PM3.07	ADE	ADE_HEX_03	100000	20210701_02	0.213127
1689	panel37	PM3.07	ADE	ADE_HEX_03	100000	20210701_02	0.169219
1690	panel37	PM3.07	ADE	ADE_HEX_03	100000	20210701_02	0.168291
1691	panel37	PM3.07	ADE	ADE_HEX_03	100000	20210701_02	0.187596
1692	panel37	PM3.07	ADE	ADE_HEX_03	100000	20210701_02	0.189445
1693	panel37	PM3.07	ADE	ADE_HEX_03	100000	20210701_02	0.208351
1694	panel37	PM3.07	ADE	ADE_HEX_03	100000	20210701_02	0.204205
1695	panel37	PM3.07	ADE	ADE_HEX_03	100000	20210701_02	0.173339
1696	panel37	PM3.07	ADE	ADE_HEX_03	100000	20210701_02	0.202657
1697	panel37	PM3.07	ADE	ADE_HEX_03	100000	20210701_02	0.185683
1698	panel37	PM3.07	ADE	ADE_HEX_03	100000	20210701_02	0.194753
1699	panel37	PM3.07	ADE	ADE_HEX_03	100000	20210701_02	0.191826
1700	panel37	PM3.07	ADE	ADE_HEX_03	100000	20210701_02	0.18183
1701	panel37	PM3.07	ADE	ADE_HEX_03	100000	20210701_02	0.185128
1702	panel37	PM3.07	ADE	ADE_HEX_03	100000	20210701_02	0.200586
1703	panel37	PM3.07	ADE	ADE_HEX_03	100000	20210701_02	0.189131
1704	panel37	PM3.07	ADE	ADE_HEX_03	100000	20210701_02	0.199038
1705	panel37	PM3.07	ADE	ADE_HEX_03	100000	20210701_02	0.196053
1706	panel37	PM3.07	ADE	ADE_HEX_03	100000	20210701_02	0.184934
1707	panel37	PM3.07	ADE	ADE_HEX_03	100000	20210701_02	0.183113
1708	panel37	PM3.07	ADE	ADE_HEX_03	100000	20210701_02	0.195547
1709	panel37	PM3.07	ADE	ADE_HEX_03	100000	20210701_02	0.19662
1710	panel37	PM3.07	ADE	ADE_HEX_03	100000	20210701_02	0.186074
1711	panel37	PM3.07	ADE	ADE_HEX_03	100000	20210701_02	0.186999
1712	panel37	PM3.07	ADE	ADE_HEX_03	100000	20210701_02	0.183433
1713	panel37	PM3.07	ADE	ADE_HEX_03	100000	20210701_02	0.171191
1714	panel37	PM3.07	ADE	ADE_HEX_03	100000	20210701_02	0.181539
1715	panel37	PM3.07	ADE	ADE_HEX_03	100000	20210701_02	0.211548
1716	panel37	PM3.07	ADE	ADE_HEX_03	100000	20210701_02	0.189974
1717	panel37	PM3.07	ADE	ADE_HEX_03	100000	20210701_02	0.176791
1718	panel37	PM3.07	ADE	ADE_HEX_03	100000	20210701_02	0.169934
1719	panel37	PM3.07	ADE	ADE_HEX_03	100000	20210701_02	0.184003
1720	panel37	PM3.07	ADE	ADE_HEX_03	100000	20210701_02	0.179372
1721	panel37	PM3.07	ADE	ADE_HEX_03	100000	20210701_02	0.17063
1722	panel37	PM3.07	ADE	ADE_HEX_03	100000	20210701_02	0.185009
1723	panel37	PM3.07	ADE	ADE_HEX_03	100000	20210701_02	0.183299
1724	panel37	PM3.07	ADE	ADE_HEX_03	100000	20210701_02	0.207431
1725	panel37	PM3.07	ADE	ADE_HEX_03	100000	20210701_02	0.206704
1726	panel37	PM3.07	ADE	ADE_HEX_03	100000	20210701_02	0.187527
1727	panel37	PM3.07	ADE	ADE_HEX_03	100000	20210701_02	0.195444
1728	panel37	PM3.07	ADE	ADE_HEX_03	100000	20210701_02	0.197427
1729	panel37	PM3.07	ADE	ADE_HEX_03	100000	20210701_02	0.183578
1730	panel37	PM3.07	ADE	ADE_HEX_03	100000	20210701_02	0.193765
1731	panel37	PM3.07	ADE	ADE_HEX_03	100000	20210701_02	0.181558
1732	panel37	PM3.07	ADE	ADE_HEX_03	100000	20210701_02	0.268765
1733	panel37	PM3.07	ADE	ADE_HEX_03	100000	20210701_02	0.193244
1734	panel37	PM3.07	ADE	ADE_HEX_03	100000	20210701_02	0.192972
1735	panel37	PM3.07	ADE	ADE_HEX_03	100000	20210701_02	0.18951
1736	panel37	PM3.07	ADE	ADE_HEX_03	100000	20210701_02	0.190452
1737	panel37	PM3.07	ADE	ADE_HEX_03	100000	20210701_02	0.184638
1738	panel37	PM3.07	ADE	ADE_HEX_03	100000	20210701_02	0.175289
1739	panel37	PM3.07	ADE	ADE_HEX_03	100000	20210701_02	0.178246
1740	panel37	PM3.07	ADE	ADE_HEX_03	100000	20210701_02	0.179711
1741	panel37	PM3.07	ADE	ADE_HEX_03	100000	20210701_02	0.182233
1742	panel37	PM3.07	ADE	ADE_HEX_03	100000	20210701_02	0.184977
1743	panel37	PM3.07	ADE	ADE_HEX_03	100000	20210701_02	0.19493
1744	panel37	PM3.07	ADE	ADE_HEX_03	100000	20210701_02	0.183842
1745	panel37	PM3.07	ADE	ADE_HEX_03	100000	20210701_02	0.205033
1746	panel37	PM3.07	ADE	ADE_HEX_03	100000	20210701_02	0.203567
1747	panel37	PM3.07	ADE	ADE_HEX_03	100000	20210701_02	0.177197
1748	panel37	PM3.07	ADE	ADE_HEX_03	100000	20210701_02	0.180838
1749	panel37	PM3.07	ADE	ADE_HEX_03	100000	20210701_02	0.179147
1750	panel37	PM3.07	ADE	ADE_HEX_03	100000	20210701_02	0.191483
1751	panel37	PM3.07	ADE	ADE_HEX_03	100000	20210701_02	0.19766
1752	panel37	PM3.07	ADE	ADE_HEX_03	100000	20210701_02	0.196412
1753	panel37	PM3.07	ADE	ADE_HEX_03	100000	20210701_02	0.176528
1754	panel37	PM3.07	ADE	ADE_HEX_03	100000	20210701_02	0.179706
1755	panel37	PM3.07	ADE	ADE_HEX_03	100000	20210701_02	0.198783
1756	panel37	PM3.07	ADE	ADE_HEX_03	100000	20210701_02	0.170099
1757	panel37	PM3.07	ADE	ADE_HEX_03	100000	20210701_02	0.182268
1758	panel37	PM3.07	ADE	ADE_HEX_03	100000	20210701_02	0.178383
1759	panel37	PM3.07	ADE	ADE_HEX_03	100000	20210701_02	0.170752
1760	panel37	PM3.07	ADE	ADE_HEX_03	100000	20210701_02	0.176401
1761	panel37	PM3.07	ADE	ADE_HEX_03	100000	20210701_02	0.172683
1762	panel37	PM3.07	ADE	ADE_HEX_03	100000	20210701_02	0.174169
1763	panel37	PM3.07	ADE	ADE_HEX_03	100000	20210701_02	0.21596
1764	panel37	PM3.07	ADE	ADE_HEX_03	100000	20210701_02	0.215953
1765	panel37	PM3.07	ADE	ADE_HEX_03	100000	20210701_02	0.185635
1766	panel37	PM3.07	ADE	ADE_HEX_03	100000	20210701_02	0.178743
1767	panel37	PM3.07	ADE	ADE_HEX_03	100000	20210701_02	0.194371
1768	panel37	PM3.07	ADE	ADE_HEX_03	100000	20210701_02	0.19307
1769	panel37	PM3.07	ADE	ADE_HEX_03	100000	20210701_02	0.166254
1770	panel37	PM3.07	ADE	ADE_HEX_03	100000	20210701_02	0.201979
1771	panel37	PM3.07	ADE	ADE_HEX_03	100000	20210701_02	0.183751
1772	panel37	PM3.07	ADE	ADE_HEX_03	100000	20210701_02	0.189937
1773	panel37	PM3.07	ADE	ADE_HEX_03	100000	20210701_02	0.172455
1774	panel37	PM3.07	ADE	ADE_HEX_03	100000	20210701_02	0.188497
1775	panel37	PM3.07	ADE	ADE_HEX_03	100000	20210701_02	0.200176
1776	panel37	PM3.07	ADE	ADE_HEX_03	100000	20210701_02	0.177617
1777	panel37	PM3.07	ADE	ADE_HEX_03	100000	20210701_02	0.186677
1778	panel37	PM3.07	ADE	ADE_HEX_03	100000	20210701_02	0.188533
1779	panel37	PM3.07	ADE	ADE_HEX_03	100000	20210701_02	0.204068
1780	panel37	PM3.07	ADE	ADE_HEX_03	100000	20210701_02	0.180717
1781	panel37	PM3.07	ADE	ADE_HEX_03	100000	20210701_02	0.189655
1782	panel37	PM3.07	ADE	ADE_HEX_03	100000	20210701_02	0.206454
1783	panel37	PM3.07	ADE	ADE_HEX_03	100000	20210701_02	0.18529
1784	panel37	PM3.07	ADE	ADE_HEX_03	100000	20210701_02	0.188161
1785	panel37	PM3.07	ADE	ADE_HEX_03	100000	20210701_02	0.183104
1786	panel37	PM3.07	ADE	ADE_HEX_03	100000	20210701_02	0.190037
1787	panel37	PM3.07	ADE	ADE_HEX_03	100000	20210701_02	0.200844
1788	panel37	PM3.07	ADE	ADE_HEX_03	100000	20210701_02	0.193051
1789	panel37	PM3.07	ADE	ADE_HEX_03	100000	20210701_02	0.188014
1790	panel37	PM3.07	ADE	ADE_HEX_03	100000	20210701_02	0.184795
1791	panel37	PM3.07	ADE	ADE_HEX_03	100000	20210701_02	0.198798
1792	panel37	PM3.07	ADE	ADE_HEX_03	100000	20210701_02	0.191072
1793	panel37	PM3.07	ADE	ADE_HEX_03	100000	20210701_02	0.187914
1794	panel37	PM3.07	ADE	ADE_HEX_03	100000	20210701_02	0.180115
1795	panel37	PM3.07	ADE	ADE_HEX_03	100000	20210701_02	0.168026
1796	panel37	PM3.07	ADE	ADE_HEX_03	100000	20210701_02	0.185627
1797	panel37	PM3.07	ADE	ADE_HEX_03	100000	20210701_02	0.211722
1798	panel37	PM3.07	ADE	ADE_HEX_03	100000	20210701_02	0.171026
1799	panel37	PM3.07	ADE	ADE_HEX_03	100000	20210701_02	0.176764
1800	panel37	PM3.07	ADE	ADE_HEX_03	100000	20210701_02	0.207961
1801	panel37	PM3.07	ADE	ADE_HEX_03	100000	20210701_02	0.188228
1802	panel37	PM3.07	ADE	ADE_HEX_03	100000	20210701_02	0.196123
1803	panel37	PM3.07	ADE	ADE_HEX_03	100000	20210701_02	0.185245
1804	panel37	PM3.07	ADE	ADE_HEX_03	100000	20210701_02	0.190797
1805	panel37	PM3.07	ADE	ADE_HEX_03	100000	20210701_02	0.190188
1806	panel37	PM3.07	ADE	ADE_HEX_03	100000	20210701_02	0.216934
1807	panel37	PM3.07	ADE	ADE_HEX_03	100000	20210701_02	0.191763
1808	panel37	PM3.07	ADE	ADE_HEX_03	100000	20210701_02	0.179645
1809	panel37	PM3.07	ADE	ADE_HEX_03	100000	20210701_02	0.190644
1810	panel37	PM3.07	ADE	ADE_HEX_03	100000	20210701_02	0.183597
1811	panel37	PM3.07	ADE	ADE_HEX_03	100000	20210701_02	0.188096
1812	panel37	PM3.07	ADE	ADE_HEX_03	100000	20210701_02	0.183813
1813	panel37	PM3.07	ADE	ADE_HEX_03	100000	20210701_02	0.180325
1814	panel37	PM3.07	ADE	ADE_HEX_03	100000	20210701_02	0.175672
1815	panel37	PM3.07	ADE	ADE_HEX_03	100000	20210701_02	0.191257
1816	panel37	PM3.07	ADE	ADE_HEX_03	100000	20210701_02	0.185288
1817	panel37	PM3.07	ADE	ADE_HEX_03	100000	20210701_02	0.190373
1818	panel37	PM3.07	ADE	ADE_HEX_03	100000	20210701_02	0.179281
1819	panel37	PM3.07	ADE	ADE_HEX_03	100000	20210701_02	0.2074
1820	panel37	PM3.07	ADE	ADE_HEX_03	100000	20210701_02	0.173762
1821	panel37	PM3.07	ADE	ADE_HEX_03	100000	20210701_02	0.169607
1822	panel37	PM3.07	ADE	ADE_HEX_03	100000	20210701_02	0.180987
1823	panel37	PM3.07	ADE	ADE_HEX_03	100000	20210701_02	0.170613
1824	panel37	PM3.07	ADE	ADE_HEX_03	100000	20210701_02	0.188169
1825	panel37	PM3.07	ADE	ADE_HEX_03	100000	20210701_02	0.2035
1826	panel37	PM3.07	ADE	ADE_HEX_03	100000	20210701_02	0.205102
1827	panel37	PM3.07	ADE	ADE_HEX_03	100000	20210701_02	0.195309
1828	panel37	PM3.07	ADE	ADE_HEX_03	100000	20210701_02	0.206774
1829	panel37	PM3.07	ADE	ADE_HEX_03	100000	20210701_02	0.193298
1830	panel37	PM3.07	ADE	ADE_HEX_03	100000	20210701_02	0.166828
1831	panel37	PM3.07	ADE	ADE_HEX_03	100000	20210701_02	0.17814
1832	panel37	PM3.07	ADE	ADE_HEX_03	100000	20210701_02	0.210903
1833	panel37	PM3.07	ADE	ADE_HEX_03	100000	20210701_02	0.19492
1834	panel37	PM3.07	ADE	ADE_HEX_03	100000	20210701_02	0.184106
1835	panel37	PM3.07	ADE	ADE_HEX_03	100000	20210701_02	0.17786
1836	panel37	PM3.07	ADE	ADE_HEX_03	100000	20210701_02	0.189403
1837	panel37	PM3.07	ADE	ADE_HEX_03	100000	20210701_02	0.175227
1838	panel37	PM3.07	ADE	ADE_HEX_03	100000	20210701_02	0.20433
1839	panel37	PM3.07	ADE	ADE_HEX_03	100000	20210701_02	0.183754
1840	panel37	PM3.07	ADE	ADE_HEX_03	100000	20210701_02	0.191983
1841	panel37	PM3.07	ADE	ADE_HEX_03	100000	20210701_02	0.196555
1842	panel37	PM3.07	ADE	ADE_HEX_03	100000	20210701_02	0.180761
1843	panel37	PM3.07	ADE	ADE_HEX_03	100000	20210701_02	0.179886
1844	panel37	PM3.07	ADE	ADE_HEX_03	100000	20210701_02	0.211718
1845	panel37	PM3.07	ADE	ADE_HEX_03	100000	20210701_02	0.174372
1846	panel37	PM3.07	ADE	ADE_HEX_03	100000	20210701_02	0.179638
1847	panel37	PM3.07	ADE	ADE_HEX_03	100000	20210701_02	0.188336
1848	panel37	PM3.07	ADE	ADE_HEX_03	100000	20210701_02	0.18175
1849	panel37	PM3.07	ADE	ADE_HEX_03	100000	20210701_02	0.201414
1850	panel37	PM3.07	ADE	ADE_HEX_03	100000	20210701_02	0.16895
1851	panel37	PM3.07	ADE	ADE_HEX_03	100000	20210701_02	0.193036
1852	panel37	PM3.07	ADE	ADE_HEX_03	100000	20210701_02	0.193053
1853	panel37	PM3.07	ADE	ADE_HEX_03	100000	20210701_02	0.189244
1854	panel37	PM3.07	ADE	ADE_HEX_03	100000	20210701_02	0.20073
1855	panel37	PM3.07	ADE	ADE_HEX_03	100000	20210701_02	0.182513
1856	panel37	PM3.07	ADE	ADE_HEX_03	100000	20210701_02	0.175886
1857	panel37	PM3.07	ADE	ADE_HEX_03	100000	20210701_02	0.179639
1858	panel37	PM3.07	ADE	ADE_HEX_03	100000	20210701_02	0.199883
1859	panel37	PM3.07	ADE	ADE_HEX_03	100000	20210701_02	0.186947
1860	panel37	PM3.07	ADE	ADE_HEX_03	100000	20210701_02	0.175572
1861	panel37	PM3.07	ADE	ADE_HEX_03	100000	20210701_02	0.192036
1862	panel37	PM3.07	ADE	ADE_HEX_03	100000	20210701_02	0.206216
1863	panel37	PM3.07	ADE	ADE_HEX_03	100000	20210701_02	0.168564
1864	panel37	PM3.07	ADE	ADE_HEX_03	100000	20210701_02	0.194351
1865	panel37	PM3.07	ADE	ADE_HEX_03	100000	20210701_02	0.191692
1866	panel37	PM3.07	ADE	ADE_HEX_03	100000	20210701_02	0.165526
1867	panel37	PM3.07	ADE	ADE_HEX_03	100000	20210701_02	0.18362
1868	panel37	PM3.07	ADE	ADE_HEX_03	100000	20210701_02	0.205141
1869	panel37	PM3.07	ADE	ADE_HEX_03	100000	20210701_02	0.183962
1870	panel37	PM3.07	ADE	ADE_HEX_03	100000	20210701_02	0.174725
1871	panel37	PM3.07	ADE	ADE_HEX_03	100000	20210701_02	0.162823
1872	panel37	PM3.07	ADE	ADE_HEX_03	100000	20210701_02	0.173295
1873	panel37	PM3.07	ADE	ADE_HEX_03	100000	20210701_02	0.180379
1874	panel37	PM3.07	ADE	ADE_HEX_03	100000	20210701_02	0.184029
1875	panel37	PM3.07	ADE	ADE_HEX_03	100000	20210701_02	0.164025
1876	panel37	PM3.07	ADE	ADE_HEX_03	100000	20210701_02	0.194984
1877	panel37	PM3.07	ADE	ADE_HEX_03	100000	20210701_02	0.1948
1878	panel37	PM3.07	ADE	ADE_HEX_03	100000	20210701_02	0.185355
1879	panel37	PM3.07	ADE	ADE_HEX_03	100000	20210701_02	0.181102
1880	panel37	PM3.07	ADE	ADE_HEX_03	100000	20210701_02	0.179549
1881	panel37	PM3.07	ADE	ADE_HEX_03	100000	20210701_02	0.174516
1882	panel37	PM3.07	ADE	ADE_HEX_03	100000	20210701_02	0.174118
1883	panel37	PM3.07	ADE	ADE_HEX_03	100000	20210701_02	0.202212
1884	panel37	PM3.07	ADE	ADE_HEX_03	100000	20210701_02	0.17332
1885	panel37	PM3.07	ADE	ADE_HEX_03	100000	20210701_02	0.182675
1886	panel37	PM3.07	ADE	ADE_HEX_03	100000	20210701_02	0.185236
1887	panel37	PM3.07	ADE	ADE_HEX_03	100000	20210701_02	0.218225
1888	panel37	PM3.07	ADE	ADE_HEX_03	100000	20210701_02	0.198004
1889	panel37	PM3.07	ADE	ADE_HEX_03	100000	20210701_02	0.194008
1890	panel37	PM3.07	ADE	ADE_HEX_03	100000	20210701_02	0.192544
1891	panel37	PM3.07	ADE	ADE_HEX_03	100000	20210701_02	0.188069
1892	panel37	PM3.07	ADE	ADE_HEX_03	100000	20210701_02	0.180454
1893	panel37	PM3.07	ADE	ADE_HEX_03	100000	20210701_02	0.185932
1894	panel37	PM3.07	ADE	ADE_HEX_03	100000	20210701_02	0.175784
1895	panel37	PM3.07	ADE	ADE_HEX_03	100000	20210701_02	0.183857
1896	panel37	PM3.07	ADE	ADE_HEX_03	100000	20210701_02	0.178799
1897	panel37	PM3.07	ADE	ADE_HEX_03	100000	20210701_02	0.20316
1898	panel37	PM3.07	ADE	ADE_HEX_03	100000	20210701_02	0.18694
1899	panel37	PM3.07	ADE	ADE_HEX_03	100000	20210701_02	0.190683
1900	panel37	PM3.07	ADE	ADE_HEX_03	100000	20210701_02	0.176233
1901	panel37	PM3.07	ADE	ADE_HEX_03	100000	20210701_02	0.185769
1902	panel37	PM3.07	ADE	ADE_HEX_03	100000	20210701_02	0.16946
1903	panel37	PM3.07	ADE	ADE_HEX_03	100000	20210701_02	0.176767
1904	panel37	PM3.07	ADE	ADE_HEX_03	100000	20210701_02	0.170831
1905	panel37	PM3.07	ADE	ADE_HEX_03	100000	20210701_02	0.178872
1906	panel37	PM3.07	ADE	ADE_HEX_03	100000	20210701_02	0.172929
1907	panel37	PM3.07	ADE	ADE_HEX_03	100000	20210701_02	0.166061
1908	panel37	PM3.07	ADE	ADE_HEX_03	100000	20210701_02	0.174756
1909	panel37	PM3.07	ADE	ADE_HEX_03	100000	20210701_02	0.183213
1910	panel37	PM3.07	ADE	ADE_HEX_03	100000	20210701_02	0.196616
1911	panel37	PM3.07	ADE	ADE_HEX_03	100000	20210701_02	0.176957
1912	panel37	PM3.07	ADE	ADE_HEX_03	100000	20210701_02	0.177076
1913	panel37	PM3.07	ADE	ADE_HEX_03	100000	20210701_02	0.194967
1914	panel37	PM3.07	ADE	ADE_HEX_03	100000	20210701_02	0.178157
1915	panel37	PM3.07	ADE	ADE_HEX_03	100000	20210701_02	0.19739
1916	panel37	PM3.07	ADE	ADE_HEX_03	100000	20210701_02	0.210932
1917	panel37	PM3.07	ADE	ADE_HEX_03	100000	20210701_02	0.178723
1918	panel37	PM3.07	ADE	ADE_HEX_03	100000	20210701_02	0.169489
1919	panel37	PM3.07	ADE	ADE_HEX_03	100000	20210701_02	0.178098
1920	panel37	PM3.07	ADE	ADE_HEX_03	100000	20210701_02	0.203046
1921	panel37	PM3.07	ADE	ADE_HEX_03	100000	20210701_02	0.185293
1922	panel37	PM3.07	ADE	ADE_HEX_03	100000	20210701_02	0.186936
1923	panel37	PM3.07	ADE	ADE_HEX_03	100000	20210701_02	0.208325
1924	panel37	PM3.07	ADE	ADE_HEX_03	100000	20210701_02	0.207008
1925	panel37	PM3.07	ADE	ADE_HEX_03	100000	20210701_02	0.188545
1926	panel37	PM3.07	ADE	ADE_HEX_03	100000	20210701_02	0.256949
1927	panel37	PM3.07	ADE	ADE_HEX_03	100000	20210701_02	0.213146
1928	panel37	PM3.07	ADE	ADE_HEX_03	100000	20210701_02	0.193764
1929	panel37	PM3.07	ADE	ADE_HEX_03	100000	20210701_02	0.182215
1930	panel37	PM3.07	ADE	ADE_HEX_03	100000	20210701_02	0.182287
1931	panel37	PM3.07	ADE	ADE_HEX_03	100000	20210701_02	0.189259
1932	panel37	PM3.07	ADE	ADE_HEX_03	100000	20210701_02	0.176533
1933	panel37	PM3.07	ADE	ADE_HEX_03	100000	20210701_02	0.205267
1934	panel37	PM3.07	ADE	ADE_HEX_03	100000	20210701_02	0.19982
1935	panel37	PM3.07	ADE	ADE_HEX_03	100000	20210701_02	0.173024
1936	panel37	PM3.07	ADE	ADE_HEX_03	100000	20210701_02	0.183416
1937	panel37	PM3.07	ADE	ADE_HEX_03	100000	20210701_02	0.191369
1938	panel37	PM3.07	ADE	ADE_HEX_03	100000	20210701_02	0.183846
1939	panel37	PM3.07	ADE	ADE_HEX_03	100000	20210701_02	0.175823
1940	panel37	PM3.07	ADE	ADE_HEX_03	100000	20210701_02	0.180011
1941	panel37	PM3.07	ADE	ADE_HEX_03	100000	20210701_02	0.183796
1942	panel37	PM3.07	ADE	ADE_HEX_03	100000	20210701_02	0.19244
1943	panel37	PM3.07	ADE	ADE_HEX_03	100000	20210701_02	0.189447
1944	panel37	PM3.07	ADE	ADE_HEX_03	100000	20210701_02	0.196852
1945	panel37	PM3.07	ADE	ADE_HEX_03	100000	20210701_02	0.178169
1946	panel37	PM3.07	ADE	ADE_HEX_03	100000	20210701_02	0.173277
1947	panel37	PM3.07	ADE	ADE_HEX_03	100000	20210701_02	0.203653
1948	panel37	PM3.07	ADE	ADE_HEX_03	100000	20210701_02	0.168512
1949	panel37	PM3.07	ADE	ADE_HEX_03	100000	20210701_02	0.176919
1950	panel37	PM3.07	ADE	ADE_HEX_03	100000	20210701_02	0.171556
1951	panel37	PM3.07	ADE	ADE_HEX_03	100000	20210701_02	0.181027
1952	panel37	PM3.07	ADE	ADE_HEX_03	100000	20210701_02	0.22386
1953	panel37	PM3.07	ADE	ADE_HEX_03	100000	20210701_02	0.19439
1954	panel37	PM3.07	ADE	ADE_HEX_03	100000	20210701_02	0.186204
1955	panel37	PM3.07	ADE	ADE_HEX_03	100000	20210701_02	0.203671
1956	panel37	PM3.07	ADE	ADE_HEX_03	100000	20210701_02	0.184211
1957	panel37	PM3.07	ADE	ADE_HEX_03	100000	20210701_02	0.187441
1958	panel37	PM3.07	ADE	ADE_HEX_03	100000	20210701_02	0.177099
1959	panel37	PM3.07	ADE	ADE_HEX_03	100000	20210701_02	0.175674
1960	panel37	PM3.07	ADE	ADE_HEX_03	100000	20210701_02	0.194398
1961	panel37	PM3.07	ADE	ADE_HEX_03	100000	20210701_02	0.191326
1962	panel37	PM3.07	ADE	ADE_HEX_03	100000	20210701_02	0.176931
1963	panel37	PM3.07	ADE	ADE_HEX_03	100000	20210701_02	0.179176
1964	panel37	PM3.07	ADE	ADE_HEX_03	100000	20210701_02	0.195112
1965	panel37	PM3.07	ADE	ADE_HEX_03	100000	20210701_02	0.191105
1966	panel37	PM3.07	ADE	ADE_HEX_03	100000	20210701_02	0.181169
1967	panel37	PM3.07	ADE	ADE_HEX_03	100000	20210701_02	0.202829
1968	panel37	PM3.07	ADE	ADE_HEX_03	100000	20210701_02	0.181562
1969	panel37	PM3.07	ADE	ADE_HEX_03	100000	20210701_02	0.168488
1970	panel37	PM3.07	ADE	ADE_HEX_03	100000	20210701_02	0.209807
1971	panel37	PM3.07	ADE	ADE_HEX_03	100000	20210701_02	0.180459
1972	panel37	PM3.07	ADE	ADE_HEX_03	100000	20210701_02	0.188522
1973	panel37	PM3.07	ADE	ADE_HEX_03	100000	20210701_02	0.176813
1974	panel37	PM3.07	ADE	ADE_HEX_03	100000	20210701_02	0.185376
1975	panel37	PM3.07	ADE	ADE_HEX_03	100000	20210701_02	0.183266
1976	panel37	PM3.07	ADE	ADE_HEX_03	100000	20210701_02	0.176942
1977	panel37	PM3.07	ADE	ADE_HEX_03	100000	20210701_02	0.205976
1978	panel37	PM3.07	ADE	ADE_HEX_03	100000	20210701_02	0.185918
1979	panel37	PM3.07	ADE	ADE_HEX_03	100000	20210701_02	0.197845
1980	panel37	PM3.07	ADE	ADE_HEX_03	100000	20210701_02	0.18773
1981	panel37	PM3.07	ADE	ADE_HEX_03	100000	20210701_02	0.199498
1982	panel37	PM3.07	ADE	ADE_HEX_03	100000	20210701_02	0.189613
1983	panel37	PM3.07	ADE	ADE_HEX_03	100000	20210701_02	0.191877
1984	panel37	PM3.07	ADE	ADE_HEX_03	100000	20210701_02	0.174104
1985	panel37	PM3.07	ADE	ADE_HEX_03	100000	20210701_02	0.17971
1986	panel37	PM3.07	ADE	ADE_HEX_03	100000	20210701_02	0.173886
1987	panel37	PM3.07	ADE	ADE_HEX_03	100000	20210701_02	0.17985
1988	panel37	PM3.07	ADE	ADE_HEX_03	100000	20210701_02	0.190183
1989	panel37	PM3.07	ADE	ADE_HEX_03	100000	20210701_02	0.178313
1990	panel37	PM3.07	ADE	ADE_HEX_03	100000	20210701_02	0.18115
1991	panel37	PM3.07	ADE	ADE_HEX_03	100000	20210701_02	0.185409
1992	panel37	PM3.07	ADE	ADE_HEX_03	100000	20210701_02	0.180322
1993	panel37	PM3.07	ADE	ADE_HEX_03	100000	20210701_02	0.182985
1994	panel37	PM3.07	ADE	ADE_HEX_03	100000	20210701_02	0.189767
1995	panel37	PM3.07	ADE	ADE_HEX_03	100000	20210701_02	0.202716
1996	panel37	PM3.07	ADE	ADE_HEX_03	100000	20210701_02	0.169484
1997	panel37	PM3.07	ADE	ADE_HEX_03	100000	20210701_02	0.175515
1998	panel37	PM3.07	ADE	ADE_HEX_03	100000	20210701_02	0.186002
[truncated: 1,118 more rows]

## Sheet: fig3b
	Channel	PrimerMix	Target	Assay	Conc	Exp_ID	c
0	panel12	singleplex	MER	MER_N_01	100000	20210701_01	0.181974
1	panel12	singleplex	MER	MER_N_01	100000	20210701_01	0.183882
2	panel12	singleplex	MER	MER_N_01	100000	20210701_01	0.184918
3	panel12	singleplex	MER	MER_N_01	100000	20210701_01	0.184124
4	panel12	singleplex	MER	MER_N_01	100000	20210701_01	0.188505
5	panel12	singleplex	MER	MER_N_01	100000	20210701_01	0.183946
6	panel12	singleplex	MER	MER_N_01	100000	20210701_01	0.183648
7	panel12	singleplex	MER	MER_N_01	100000	20210701_01	0.186401
8	panel12	singleplex	MER	MER_N_01	100000	20210701_01	0.185426
9	panel12	singleplex	MER	MER_N_01	100000	20210701_01	0.186325
10	panel12	singleplex	MER	MER_N_01	100000	20210701_01	0.186185
11	panel12	singleplex	MER	MER_N_01	100000	20210701_01	0.186793
12	panel12	singleplex	MER	MER_N_01	100000	20210701_01	0.184334
13	panel12	singleplex	MER	MER_N_01	100000	20210701_01	0.180007
14	panel12	singleplex	MER	MER_N_01	100000	20210701_01	0.187001
15	panel12	singleplex	MER	MER_N_01	100000	20210701_01	0.185247
16	panel12	singleplex	MER	MER_N_01	100000	20210701_01	0.184364
17	panel12	singleplex	MER	MER_N_01	100000	20210701_01	0.187621
18	panel12	singleplex	MER	MER_N_01	100000	20210701_01	0.185183
19	panel12	singleplex	MER	MER_N_01	100000	20210701_01	0.186512
20	panel12	singleplex	MER	MER_N_01	100000	20210701_01	0.185337
21	panel12	singleplex	MER	MER_N_01	100000	20210701_01	0.185613
22	panel12	singleplex	MER	MER_N_01	100000	20210701_01	0.186051
23	panel12	singleplex	MER	MER_N_01	100000	20210701_01	0.162643
24	panel12	singleplex	MER	MER_N_01	100000	20210701_01	0.185324
25	panel12	singleplex	MER	MER_N_01	100000	20210701_01	0.180943
26	panel12	singleplex	MER	MER_N_01	100000	20210701_01	0.185467
27	panel12	singleplex	MER	MER_N_01	100000	20210701_01	0.179101
28	panel12	singleplex	MER	MER_N_01	100000	20210701_01	0.183088
29	panel12	singleplex	MER	MER_N_01	100000	20210701_01	0.186592
30	panel12	singleplex	MER	MER_N_01	100000	20210701_01	0.182396
31	panel12	singleplex	MER	MER_N_01	100000	20210701_01	0.183161
32	panel12	singleplex	MER	MER_N_01	100000	20210701_01	0.179552
33	panel12	singleplex	MER	MER_N_01	100000	20210701_01	0.184693
34	panel12	singleplex	MER	MER_N_01	100000	20210701_01	0.185695
35	panel12	singleplex	MER	MER_N_01	100000	20210701_01	0.187467
36	panel12	singleplex	MER	MER_N_01	100000	20210701_01	0.190399
37	panel12	singleplex	MER	MER_N_01	100000	20210701_01	0.185964
38	panel12	singleplex	MER	MER_N_01	100000	20210701_01	0.188209
39	panel12	singleplex	MER	MER_N_01	100000	20210701_01	0.188719
40	panel12	singleplex	MER	MER_N_01	100000	20210701_01	0.187407
41	panel12	singleplex	MER	MER_N_01	100000	20210701_01	0.184336
42	panel12	singleplex	MER	MER_N_01	100000	20210701_01	0.183542
43	panel12	singleplex	MER	MER_N_01	100000	20210701_01	0.182751
44	panel12	singleplex	MER	MER_N_01	100000	20210701_01	0.183237
45	panel12	singleplex	MER	MER_N_01	100000	20210701_01	0.185941
46	panel12	singleplex	MER	MER_N_01	100000	20210701_01	0.184776
47	panel12	singleplex	MER	MER_N_01	100000	20210701_01	0.186291
48	panel12	singleplex	MER	MER_N_01	100000	20210701_01	0.183346
49	panel12	singleplex	MER	MER_N_01	100000	20210701_01	0.182006
50	panel12	singleplex	MER	MER_N_01	100000	20210701_01	0.183522
51	panel12	singleplex	MER	MER_N_01	100000	20210701_01	0.183033
52	panel12	singleplex	MER	MER_N_01	100000	20210701_01	0.170415
53	panel12	singleplex	MER	MER_N_01	100000	20210701_01	0.182291
54	panel12	singleplex	MER	MER_N_01	100000	20210701_01	0.183193
55	panel12	singleplex	MER	MER_N_01	100000	20210701_01	0.184137
56	panel12	singleplex	MER	MER_N_01	100000	20210701_01	0.183358
57	panel12	singleplex	MER	MER_N_01	100000	20210701_01	0.183194
58	panel12	singleplex	MER	MER_N_01	100000	20210701_01	0.186714
59	panel12	singleplex	MER	MER_N_01	100000	20210701_01	0.184481
60	panel12	singleplex	MER	MER_N_01	100000	20210701_01	0.18593
61	panel12	singleplex	MER	MER_N_01	100000	20210701_01	0.186194
62	panel12	singleplex	MER	MER_N_01	100000	20210701_01	0.185153
63	panel12	singleplex	MER	MER_N_01	100000	20210701_01	0.185906
64	panel12	singleplex	MER	MER_N_01	100000	20210701_01	0.183044
65	panel12	singleplex	MER	MER_N_01	100000	20210701_01	0.185919
66	panel12	singleplex	MER	MER_N_01	100000	20210701_01	0.184203
67	panel12	singleplex	MER	MER_N_01	100000	20210701_01	0.184553
68	panel12	singleplex	MER	MER_N_01	100000	20210701_01	0.182721
69	panel12	singleplex	MER	MER_N_01	100000	20210701_01	0.186446
70	panel12	singleplex	MER	MER_N_01	100000	20210701_01	0.185175
71	panel12	singleplex	MER	MER_N_01	100000	20210701_01	0.186109
72	panel12	singleplex	MER	MER_N_01	100000	20210701_01	0.186855
73	panel12	singleplex	MER	MER_N_01	100000	20210701_01	0.185093
74	panel12	singleplex	MER	MER_N_01	100000	20210701_01	0.185934
75	panel12	singleplex	MER	MER_N_01	100000	20210701_01	0.188131
76	panel12	singleplex	MER	MER_N_01	100000	20210701_01	0.185815
77	panel12	singleplex	MER	MER_N_01	100000	20210701_01	0.18892
78	panel12	singleplex	MER	MER_N_01	100000	20210701_01	0.184959
79	panel12	singleplex	MER	MER_N_01	100000	20210701_01	0.186203
80	panel12	singleplex	MER	MER_N_01	100000	20210701_01	0.187641
81	panel12	singleplex	MER	MER_N_01	100000	20210701_01	0.187787
82	panel12	singleplex	MER	MER_N_01	100000	20210701_01	0.184795
83	panel12	singleplex	MER	MER_N_01	100000	20210701_01	0.173752
84	panel12	singleplex	MER	MER_N_01	100000	20210701_01	0.187208
85	panel12	singleplex	MER	MER_N_01	100000	20210701_01	0.182409
86	panel12	singleplex	MER	MER_N_01	100000	20210701_01	0.186109
87	panel12	singleplex	MER	MER_N_01	100000	20210701_01	0.1843
88	panel12	singleplex	MER	MER_N_01	100000	20210701_01	0.187584
89	panel12	singleplex	MER	MER_N_01	100000	20210701_01	0.187785
90	panel12	singleplex	MER	MER_N_01	100000	20210701_01	0.187593
91	panel12	singleplex	MER	MER_N_01	100000	20210701_01	0.185267
92	panel12	singleplex	MER	MER_N_01	100000	20210701_01	0.187449
93	panel12	singleplex	MER	MER_N_01	100000	20210701_01	0.185443
94	panel12	singleplex	MER	MER_N_01	100000	20210701_01	0.186215
95	panel12	singleplex	MER	MER_N_01	100000	20210701_01	0.185539
96	panel12	singleplex	MER	MER_N_01	100000	20210701_01	0.186238
97	panel12	singleplex	MER	MER_N_01	100000	20210701_01	0.194534
98	panel12	singleplex	MER	MER_N_01	100000	20210701_01	0.186925
99	panel12	singleplex	MER	MER_N_01	100000	20210701_01	0.186885
100	panel12	singleplex	MER	MER_N_01	100000	20210701_01	0.187198
101	panel12	singleplex	MER	MER_N_01	100000	20210701_01	0.18742
102	panel12	singleplex	MER	MER_N_01	100000	20210701_01	0.185306
103	panel12	singleplex	MER	MER_N_01	100000	20210701_01	0.188157
104	panel12	singleplex	MER	MER_N_01	100000	20210701_01	0.186476
105	panel12	singleplex	MER	MER_N_01	100000	20210701_01	0.184678
106	panel12	singleplex	MER	MER_N_01	100000	20210701_01	0.185681
107	panel12	singleplex	MER	MER_N_01	100000	20210701_01	0.186004
108	panel12	singleplex	MER	MER_N_01	100000	20210701_01	0.186152
109	panel12	singleplex	MER	MER_N_01	100000	20210701_01	0.184627
110	panel12	singleplex	MER	MER_N_01	100000	20210701_01	0.180032
111	panel12	singleplex	MER	MER_N_01	100000	20210701_01	0.172852
112	panel12	singleplex	MER	MER_N_01	100000	20210701_01	0.185678
113	panel12	singleplex	MER	MER_N_01	100000	20210701_01	0.185689
114	panel12	singleplex	MER	MER_N_01	100000	20210701_01	0.18498
115	panel12	singleplex	MER	MER_N_01	100000	20210701_01	0.186603
116	panel12	singleplex	MER	MER_N_01	100000	20210701_01	0.187478
117	panel12	singleplex	MER	MER_N_01	100000	20210701_01	0.185221
118	panel12	singleplex	MER	MER_N_01	100000	20210701_01	0.185433
119	panel12	singleplex	MER	MER_N_01	100000	20210701_01	0.185418
120	panel12	singleplex	MER	MER_N_01	100000	20210701_01	0.187571
121	panel12	singleplex	MER	MER_N_01	100000	20210701_01	0.185472
122	panel12	singleplex	MER	MER_N_01	100000	20210701_01	0.184774
123	panel12	singleplex	MER	MER_N_01	100000	20210701_01	0.187269
124	panel12	singleplex	MER	MER_N_01	100000	20210701_01	0.185054
125	panel12	singleplex	MER	MER_N_01	100000	20210701_01	0.189892
126	panel12	singleplex	MER	MER_N_01	100000	20210701_01	0.184276
127	panel12	singleplex	MER	MER_N_01	100000	20210701_01	0.183709
128	panel12	singleplex	MER	MER_N_01	100000	20210701_01	0.186171
129	panel12	singleplex	MER	MER_N_01	100000	20210701_01	0.187527
130	panel12	singleplex	MER	MER_N_01	100000	20210701_01	0.176309
131	panel12	singleplex	MER	MER_N_01	100000	20210701_01	0.186366
132	panel12	singleplex	MER	MER_N_01	100000	20210701_01	0.185467
133	panel12	singleplex	MER	MER_N_01	100000	20210701_01	0.182099
134	panel12	singleplex	MER	MER_N_01	100000	20210701_01	0.182072
135	panel12	singleplex	MER	MER_N_01	100000	20210701_01	0.18256
136	panel12	singleplex	MER	MER_N_01	100000	20210701_01	0.183512
137	panel12	singleplex	MER	MER_N_01	100000	20210701_01	0.181598
138	panel12	singleplex	MER	MER_N_01	100000	20210701_01	0.179587
139	panel12	singleplex	MER	MER_N_01	100000	20210701_01	0.179986
140	panel12	singleplex	MER	MER_N_01	100000	20210701_01	0.182012
141	panel12	singleplex	MER	MER_N_01	100000	20210701_01	0.182607
142	panel12	singleplex	MER	MER_N_01	100000	20210701_01	0.185783
143	panel12	singleplex	MER	MER_N_01	100000	20210701_01	0.183023
144	panel12	singleplex	MER	MER_N_01	100000	20210701_01	0.181534
145	panel12	singleplex	MER	MER_N_01	100000	20210701_01	0.180153
146	panel12	singleplex	MER	MER_N_01	100000	20210701_01	0.182226
147	panel12	singleplex	MER	MER_N_01	100000	20210701_01	0.18178
148	panel12	singleplex	MER	MER_N_01	100000	20210701_01	0.174031
149	panel12	singleplex	MER	MER_N_01	100000	20210701_01	0.18299
150	panel12	singleplex	MER	MER_N_01	100000	20210701_01	0.182851
151	panel12	singleplex	MER	MER_N_01	100000	20210701_01	0.192194
152	panel12	singleplex	MER	MER_N_01	100000	20210701_01	0.171301
153	panel12	singleplex	MER	MER_N_01	100000	20210701_01	0.165097
154	panel12	singleplex	MER	MER_N_01	100000	20210701_01	0.182567
155	panel12	singleplex	MER	MER_N_01	100000	20210701_01	0.182882
156	panel12	singleplex	MER	MER_N_01	100000	20210701_01	0.193052
157	panel12	singleplex	MER	MER_N_01	100000	20210701_01	0.164829
158	panel12	singleplex	MER	MER_N_01	100000	20210701_01	0.18402
159	panel12	singleplex	MER	MER_N_01	100000	20210701_01	0.184346
160	panel12	singleplex	MER	MER_N_01	100000	20210701_01	0.185496
161	panel12	singleplex	MER	MER_N_01	100000	20210701_01	0.199652
162	panel12	singleplex	MER	MER_N_01	100000	20210701_01	0.184292
163	panel12	singleplex	MER	MER_N_01	100000	20210701_01	0.184601
164	panel12	singleplex	MER	MER_N_01	100000	20210701_01	0.184123
165	panel12	singleplex	MER	MER_N_01	100000	20210701_01	0.185229
166	panel12	singleplex	MER	MER_N_01	100000	20210701_01	0.183942
167	panel12	singleplex	MER	MER_N_01	100000	20210701_01	0.182204
168	panel12	singleplex	MER	MER_N_01	100000	20210701_01	0.142406
169	panel12	singleplex	MER	MER_N_01	100000	20210701_01	0.179746
170	panel12	singleplex	MER	MER_N_01	100000	20210701_01	0.185985
171	panel12	singleplex	MER	MER_N_01	100000	20210701_01	0.184349
172	panel12	singleplex	MER	MER_N_01	100000	20210701_01	0.183272
173	panel12	singleplex	MER	MER_N_01	100000	20210701_01	0.180399
174	panel12	singleplex	MER	MER_N_01	100000	20210701_01	0.177363
175	panel12	singleplex	MER	MER_N_01	100000	20210701_01	0.181694
176	panel12	singleplex	MER	MER_N_01	100000	20210701_01	0.181731
177	panel12	singleplex	MER	MER_N_01	100000	20210701_01	0.181036
178	panel12	singleplex	MER	MER_N_01	100000	20210701_01	0.178245
179	panel12	singleplex	MER	MER_N_01	100000	20210701_01	0.130803
180	panel12	singleplex	MER	MER_N_01	100000	20210701_01	0.17834
181	panel12	singleplex	MER	MER_N_01	100000	20210701_01	0.179275
182	panel12	singleplex	MER	MER_N_01	100000	20210701_01	0.180635
183	panel12	singleplex	MER	MER_N_01	100000	20210701_01	0.187046
184	panel12	singleplex	MER	MER_N_01	100000	20210701_01	0.182054
185	panel12	singleplex	MER	MER_N_01	100000	20210701_01	0.18114
186	panel12	singleplex	MER	MER_N_01	100000	20210701_01	0.175209
187	panel12	singleplex	MER	MER_N_01	100000	20210701_01	0.18176
188	panel12	singleplex	MER	MER_N_01	100000	20210701_01	0.181808
189	panel12	singleplex	MER	MER_N_01	100000	20210701_01	0.179528
190	panel12	singleplex	MER	MER_N_01	100000	20210701_01	0.182164
191	panel12	singleplex	MER	MER_N_01	100000	20210701_01	0.183063
192	panel12	singleplex	MER	MER_N_01	100000	20210701_01	0.18106
193	panel12	singleplex	MER	MER_N_01	100000	20210701_01	0.178663
194	panel12	singleplex	MER	MER_N_01	100000	20210701_01	0.179567
195	panel12	singleplex	MER	MER_N_01	100000	20210701_01	0.179742
196	panel12	singleplex	MER	MER_N_01	100000	20210701_01	0.180414
197	panel12	singleplex	MER	MER_N_01	100000	20210701_01	0.180122
198	panel12	singleplex	MER	MER_N_01	100000	20210701_01	0.177801
199	panel12	singleplex	MER	MER_N_01	100000	20210701_01	0.184192
200	panel12	singleplex	MER	MER_N_01	100000	20210701_01	0.182102
201	panel12	singleplex	MER	MER_N_01	100000	20210701_01	0.182244
202	panel12	singleplex	MER	MER_N_01	100000	20210701_01	0.182173
203	panel12	singleplex	MER	MER_N_01	100000	20210701_01	0.182489
204	panel12	singleplex	MER	MER_N_01	100000	20210701_01	0.192481
205	panel12	singleplex	MER	MER_N_01	100000	20210701_01	0.182483
206	panel12	singleplex	MER	MER_N_01	100000	20210701_01	0.182253
207	panel12	singleplex	MER	MER_N_01	100000	20210701_01	0.182073
208	panel12	singleplex	MER	MER_N_01	100000	20210701_01	0.181798
209	panel12	singleplex	MER	MER_N_01	100000	20210701_01	0.181882
210	panel12	singleplex	MER	MER_N_01	100000	20210701_01	0.182089
211	panel12	singleplex	MER	MER_N_01	100000	20210701_01	0.179573
212	panel12	singleplex	MER	MER_N_01	100000	20210701_01	0.181827
213	panel12	singleplex	MER	MER_N_01	100000	20210701_01	0.181077
214	panel12	singleplex	MER	MER_N_01	100000	20210701_01	0.181458
215	panel12	singleplex	MER	MER_N_01	100000	20210701_01	0.18295
216	panel12	singleplex	MER	MER_N_01	100000	20210701_01	0.180309
217	panel12	singleplex	MER	MER_N_01	100000	20210701_01	0.183466
218	panel12	singleplex	MER	MER_N_01	100000	20210701_01	0.182083
219	panel12	singleplex	MER	MER_N_01	100000	20210701_01	0.182786
220	panel12	singleplex	MER	MER_N_01	100000	20210701_01	0.182434
221	panel12	singleplex	MER	MER_N_01	100000	20210701_01	0.184996
222	panel12	singleplex	MER	MER_N_01	100000	20210701_01	0.184044
223	panel12	singleplex	MER	MER_N_01	100000	20210701_01	0.184859
224	panel12	singleplex	MER	MER_N_01	100000	20210701_01	0.182631
225	panel12	singleplex	MER	MER_N_01	100000	20210701_01	0.186954
226	panel12	singleplex	MER	MER_N_01	100000	20210701_01	0.185085
227	panel12	singleplex	MER	MER_N_01	100000	20210701_01	0.184246
228	panel12	singleplex	MER	MER_N_01	100000	20210701_01	0.179348
229	panel12	singleplex	MER	MER_N_01	100000	20210701_01	0.186119
230	panel12	singleplex	MER	MER_N_01	100000	20210701_01	0.185018
231	panel12	singleplex	MER	MER_N_01	100000	20210701_01	0.175456
232	panel12	singleplex	MER	MER_N_01	100000	20210701_01	0.180992
233	panel12	singleplex	MER	MER_N_01	100000	20210701_01	0.183906
234	panel12	singleplex	MER	MER_N_01	100000	20210701_01	0.182395
235	panel12	singleplex	MER	MER_N_01	100000	20210701_01	0.180337
236	panel12	singleplex	MER	MER_N_01	100000	20210701_01	0.182184
237	panel12	singleplex	MER	MER_N_01	100000	20210701_01	0.186474
238	panel12	singleplex	MER	MER_N_01	100000	20210701_01	0.184469
239	panel12	singleplex	MER	MER_N_01	100000	20210701_01	0.183974
240	panel12	singleplex	MER	MER_N_01	100000	20210701_01	0.186794
241	panel12	singleplex	MER	MER_N_01	100000	20210701_01	0.185023
242	panel12	singleplex	MER	MER_N_01	100000	20210701_01	0.189689
243	panel12	singleplex	MER	MER_N_01	100000	20210701_01	0.185327
244	panel12	singleplex	MER	MER_N_01	100000	20210701_01	0.18409
245	panel12	singleplex	MER	MER_N_01	100000	20210701_01	0.186757
246	panel12	singleplex	MER	MER_N_01	100000	20210701_01	0.18773
247	panel12	singleplex	MER	MER_N_01	100000	20210701_01	0.186401
248	panel12	singleplex	MER	MER_N_01	100000	20210701_01	0.185841
249	panel12	singleplex	MER	MER_N_01	100000	20210701_01	0.186289
250	panel12	singleplex	MER	MER_N_01	100000	20210701_01	0.185732
251	panel12	singleplex	MER	MER_N_01	100000	20210701_01	0.186005
252	panel12	singleplex	MER	MER_N_01	100000	20210701_01	0.184875
253	panel12	singleplex	MER	MER_N_01	100000	20210701_01	0.185105
254	panel12	singleplex	MER	MER_N_01	100000	20210701_01	0.186203
255	panel12	singleplex	MER	MER_N_01	100000	20210701_01	0.185986
256	panel12	singleplex	MER	MER_N_01	100000	20210701_01	0.185729
257	panel12	singleplex	MER	MER_N_01	100000	20210701_01	0.187908
258	panel12	singleplex	MER	MER_N_01	100000	20210701_01	0.18754
259	panel12	singleplex	MER	MER_N_01	100000	20210701_01	0.185821
260	panel12	singleplex	MER	MER_N_01	100000	20210701_01	0.190003
261	panel12	singleplex	MER	MER_N_01	100000	20210701_01	0.187136
262	panel12	singleplex	MER	MER_N_01	100000	20210701_01	0.185246
263	panel12	singleplex	MER	MER_N_01	100000	20210701_01	0.185039
264	panel12	singleplex	MER	MER_N_01	100000	20210701_01	0.185056
265	panel12	singleplex	MER	MER_N_01	100000	20210701_01	0.186328
266	panel12	singleplex	MER	MER_N_01	100000	20210701_01	0.185093
267	panel12	singleplex	MER	MER_N_01	100000	20210701_01	0.18552
268	panel12	singleplex	MER	MER_N_01	100000	20210701_01	0.184643
269	panel12	singleplex	MER	MER_N_01	100000	20210701_01	0.183989
270	panel12	singleplex	MER	MER_N_01	100000	20210701_01	0.1844
271	panel12	singleplex	MER	MER_N_01	100000	20210701_01	0.187203
272	panel12	singleplex	MER	MER_N_01	100000	20210701_01	0.184166
273	panel12	singleplex	MER	MER_N_01	100000	20210701_01	0.183354
274	panel12	singleplex	MER	MER_N_01	100000	20210701_01	0.18632
275	panel12	singleplex	MER	MER_N_01	100000	20210701_01	0.186648
276	panel12	singleplex	MER	MER_N_01	100000	20210701_01	0.186123
277	panel12	singleplex	MER	MER_N_01	100000	20210701_01	0.18507
278	panel12	singleplex	MER	MER_N_01	100000	20210701_01	0.185877
279	panel12	singleplex	MER	MER_N_01	100000	20210701_01	0.184101
280	panel12	singleplex	MER	MER_N_01	100000	20210701_01	0.185292
281	panel12	singleplex	MER	MER_N_01	100000	20210701_01	0.185143
282	panel12	singleplex	MER	MER_N_01	100000	20210701_01	0.1813
283	panel12	singleplex	MER	MER_N_01	100000	20210701_01	0.186872
284	panel12	singleplex	MER	MER_N_01	100000	20210701_01	0.187342
285	panel12	singleplex	MER	MER_N_01	100000	20210701_01	0.184157
286	panel12	singleplex	MER	MER_N_01	100000	20210701_01	0.185567
287	panel12	singleplex	MER	MER_N_01	100000	20210701_01	0.182632
288	panel12	singleplex	MER	MER_N_01	100000	20210701_01	0.181407
289	panel12	singleplex	MER	MER_N_01	100000	20210701_01	0.184033
290	panel12	singleplex	MER	MER_N_01	100000	20210701_01	0.187539
291	panel12	singleplex	MER	MER_N_01	100000	20210701_01	0.18462
292	panel12	singleplex	MER	MER_N_01	100000	20210701_01	0.184906
293	panel12	singleplex	MER	MER_N_01	100000	20210701_01	0.182576
294	panel12	singleplex	MER	MER_N_01	100000	20210701_01	0.184632
295	panel12	singleplex	MER	MER_N_01	100000	20210701_01	0.184288
296	panel12	singleplex	MER	MER_N_01	100000	20210701_01	0.183388
297	panel12	singleplex	MER	MER_N_01	100000	20210701_01	0.18231
298	panel12	singleplex	MER	MER_N_01	100000	20210701_01	0.193289
299	panel12	singleplex	MER	MER_N_01	100000	20210701_01	0.185026
300	panel12	singleplex	MER	MER_N_01	100000	20210701_01	0.185698
301	panel12	singleplex	MER	MER_N_01	100000	20210701_01	0.184566
302	panel12	singleplex	MER	MER_N_01	100000	20210701_01	0.183257
303	panel12	singleplex	MER	MER_N_01	100000	20210701_01	0.185753
304	panel12	singleplex	MER	MER_N_01	100000	20210701_01	0.189511
305	panel12	singleplex	MER	MER_N_01	100000	20210701_01	0.183649
306	panel12	singleplex	MER	MER_N_01	100000	20210701_01	0.184722
307	panel12	singleplex	MER	MER_N_01	100000	20210701_01	0.190013
308	panel12	singleplex	MER	MER_N_01	100000	20210701_01	0.184801
309	panel12	singleplex	MER	MER_N_01	100000	20210701_01	0.186189
310	panel12	singleplex	MER	MER_N_01	100000	20210701_01	0.186095
311	panel12	singleplex	MER	MER_N_01	100000	20210701_01	0.187344
312	panel12	singleplex	MER	MER_N_01	100000	20210701_01	0.183242
313	panel12	singleplex	MER	MER_N_01	100000	20210701_01	0.183279
314	panel12	singleplex	MER	MER_N_01	100000	20210701_01	0.18983
315	panel12	singleplex	MER	MER_N_01	100000	20210701_01	0.185527
316	panel12	singleplex	MER	MER_N_01	100000	20210701_01	0.184957
317	panel12	singleplex	MER	MER_N_01	100000	20210701_01	0.173439
318	panel12	singleplex	MER	MER_N_01	100000	20210701_01	0.178715
319	panel12	singleplex	MER	MER_N_01	100000	20210701_01	0.185484
320	panel12	singleplex	MER	MER_N_01	100000	20210701_01	0.185303
321	panel12	singleplex	MER	MER_N_01	100000	20210701_01	0.185543
322	panel12	singleplex	MER	MER_N_01	100000	20210701_01	0.186024
323	panel12	singleplex	MER	MER_N_01	100000	20210701_01	0.185754
324	panel12	singleplex	MER	MER_N_01	100000	20210701_01	0.185267
325	panel12	singleplex	MER	MER_N_01	100000	20210701_01	0.186106
326	panel12	singleplex	MER	MER_N_01	100000	20210701_01	0.183264
327	panel12	singleplex	MER	MER_N_01	100000	20210701_01	0.186209
328	panel12	singleplex	MER	MER_N_01	100000	20210701_01	0.184735
329	panel12	singleplex	MER	MER_N_01	100000	20210701_01	0.185733
330	panel12	singleplex	MER	MER_N_01	100000	20210701_01	0.182708
331	panel12	singleplex	MER	MER_N_01	100000	20210701_01	0.185258
332	panel12	singleplex	MER	MER_N_01	100000	20210701_01	0.186143
333	panel12	singleplex	MER	MER_N_01	100000	20210701_01	0.172379
334	panel12	singleplex	MER	MER_N_01	100000	20210701_01	0.186923
335	panel12	singleplex	MER	MER_N_01	100000	20210701_01	0.184376
336	panel12	singleplex	MER	MER_N_01	100000	20210701_01	0.185821
337	panel12	singleplex	MER	MER_N_01	100000	20210701_01	0.185308
338	panel12	singleplex	MER	MER_N_01	100000	20210701_01	0.180799
339	panel12	singleplex	MER	MER_N_01	100000	20210701_01	0.185416
340	panel12	singleplex	MER	MER_N_01	100000	20210701_01	0.182624
341	panel12	singleplex	MER	MER_N_01	100000	20210701_01	0.184517
342	panel12	singleplex	MER	MER_N_01	100000	20210701_01	0.185597
343	panel12	singleplex	MER	MER_N_01	100000	20210701_01	0.184792
344	panel12	singleplex	MER	MER_N_01	100000	20210701_01	0.185324
345	panel12	singleplex	MER	MER_N_01	100000	20210701_01	0.184674
346	panel12	singleplex	MER	MER_N_01	100000	20210701_01	0.17992
347	panel12	singleplex	MER	MER_N_01	100000	20210701_01	0.182982
348	panel12	singleplex	MER	MER_N_01	100000	20210701_01	0.18412
349	panel12	singleplex	MER	MER_N_01	100000	20210701_01	0.19336
350	panel12	singleplex	MER	MER_N_01	100000	20210701_01	0.188369
351	panel12	singleplex	MER	MER_N_01	100000	20210701_01	0.184489
352	panel12	singleplex	MER	MER_N_01	100000	20210701_01	0.185547
353	panel12	singleplex	MER	MER_N_01	100000	20210701_01	0.183128
354	panel12	singleplex	MER	MER_N_01	100000	20210701_01	0.186149
355	panel12	singleplex	MER	MER_N_01	100000	20210701_01	0.184471
356	panel12	singleplex	MER	MER_N_01	100000	20210701_01	0.186169
357	panel12	singleplex	MER	MER_N_01	100000	20210701_01	0.18507
358	panel12	singleplex	MER	MER_N_01	100000	20210701_01	0.190756
359	panel12	singleplex	MER	MER_N_01	100000	20210701_01	0.18334
360	panel12	singleplex	MER	MER_N_01	100000	20210701_01	0.184414
361	panel12	singleplex	MER	MER_N_01	100000	20210701_01	0.185534
362	panel12	singleplex	MER	MER_N_01	100000	20210701_01	0.18476
363	panel12	singleplex	MER	MER_N_01	100000	20210701_01	0.184034
364	panel12	singleplex	MER	MER_N_01	100000	20210701_01	0.183467
365	panel12	singleplex	MER	MER_N_01	100000	20210701_01	0.181245
366	panel12	singleplex	MER	MER_N_01	100000	20210701_01	0.184796
367	panel12	singleplex	MER	MER_N_01	100000	20210701_01	0.183578
368	panel12	singleplex	MER	MER_N_01	100000	20210701_01	0.183563
369	panel12	singleplex	MER	MER_N_01	100000	20210701_01	0.180749
370	panel12	singleplex	MER	MER_N_01	100000	20210701_01	0.193173
371	panel12	singleplex	MER	MER_N_01	100000	20210701_01	0.183505
372	panel12	singleplex	MER	MER_N_01	100000	20210701_01	0.184241
373	panel12	singleplex	MER	MER_N_01	100000	20210701_01	0.185889
374	panel12	singleplex	MER	MER_N_01	100000	20210701_01	0.183809
375	panel12	singleplex	MER	MER_N_01	100000	20210701_01	0.183336
376	panel12	singleplex	MER	MER_N_01	100000	20210701_01	0.183719
377	panel12	singleplex	MER	MER_N_01	100000	20210701_01	0.187118
378	panel12	singleplex	MER	MER_N_01	100000	20210701_01	0.184351
379	panel12	singleplex	MER	MER_N_01	100000	20210701_01	0.186394
380	panel12	singleplex	MER	MER_N_01	100000	20210701_01	0.184148
381	panel12	singleplex	MER	MER_N_01	100000	20210701_01	0.198216
382	panel12	singleplex	MER	MER_N_01	100000	20210701_01	0.185814
383	panel12	singleplex	MER	MER_N_01	100000	20210701_01	0.186425
384	panel12	singleplex	MER	MER_N_01	100000	20210701_01	0.188801
385	panel12	singleplex	MER	MER_N_01	100000	20210701_01	0.187102
386	panel12	singleplex	MER	MER_N_01	100000	20210701_01	0.183042
387	panel12	singleplex	MER	MER_N_01	100000	20210701_01	0.18106
388	panel12	singleplex	MER	MER_N_01	100000	20210701_01	0.185433
389	panel12	singleplex	MER	MER_N_01	100000	20210701_01	0.187681
390	panel12	singleplex	MER	MER_N_01	100000	20210701_01	0.185778
391	panel12	singleplex	MER	MER_N_01	100000	20210701_01	0.183089
392	panel12	singleplex	MER	MER_N_01	100000	20210701_01	0.185008
393	panel12	singleplex	MER	MER_N_01	100000	20210701_01	0.185878
394	panel12	singleplex	MER	MER_N_01	100000	20210701_01	0.187935
395	panel12	singleplex	MER	MER_N_01	100000	20210701_01	0.184794
396	panel12	singleplex	MER	MER_N_01	100000	20210701_01	0.184653
397	panel12	singleplex	MER	MER_N_01	100000	20210701_01	0.186653
398	panel12	singleplex	MER	MER_N_01	100000	20210701_01	0.183979
399	panel12	singleplex	MER	MER_N_01	100000	20210701_01	0.186433
400	panel12	singleplex	MER	MER_N_01	100000	20210701_01	0.180761
401	panel12	singleplex	MER	MER_N_01	100000	20210701_01	0.180264
402	panel12	singleplex	MER	MER_N_01	100000	20210701_01	0.180853
403	panel12	singleplex	MER	MER_N_01	100000	20210701_01	0.182473
404	panel12	singleplex	MER	MER_N_01	100000	20210701_01	0.180394
405	panel12	singleplex	MER	MER_N_01	100000	20210701_01	0.184487
406	panel12	singleplex	MER	MER_N_01	100000	20210701_01	0.175237
407	panel12	singleplex	MER	MER_N_01	100000	20210701_01	0.182641
408	panel12	singleplex	MER	MER_N_01	100000	20210701_01	0.182727
409	panel12	singleplex	MER	MER_N_01	100000	20210701_01	0.182585
410	panel12	singleplex	MER	MER_N_01	100000	20210701_01	0.185019
411	panel12	singleplex	MER	MER_N_01	100000	20210701_01	0.188327
412	panel12	singleplex	MER	MER_N_01	100000	20210701_01	0.181782
413	panel12	singleplex	MER	MER_N_01	100000	20210701_01	0.181464
414	panel12	singleplex	MER	MER_N_01	100000	20210701_01	0.180426
415	panel12	singleplex	MER	MER_N_01	100000	20210701_01	0.179057
416	panel12	singleplex	MER	MER_N_01	100000	20210701_01	0.185149
417	panel12	singleplex	MER	MER_N_01	100000	20210701_01	0.180538
418	panel12	singleplex	MER	MER_N_01	100000	20210701_01	0.176054
419	panel12	singleplex	MER	MER_N_01	100000	20210701_01	0.180981
420	panel12	singleplex	MER	MER_N_01	100000	20210701_01	0.180451
421	panel12	singleplex	MER	MER_N_01	100000	20210701_01	0.18002
422	panel12	singleplex	MER	MER_N_01	100000	20210701_01	0.181629
423	panel12	singleplex	MER	MER_N_01	100000	20210701_01	0.182561
424	panel12	singleplex	MER	MER_N_01	100000	20210701_01	0.183716
425	panel12	singleplex	MER	MER_N_01	100000	20210701_01	0.178545
426	panel12	singleplex	MER	MER_N_01	100000	20210701_01	0.182943
427	panel12	singleplex	MER	MER_N_01	100000	20210701_01	0.181198
428	panel12	singleplex	MER	MER_N_01	100000	20210701_01	0.183214
429	panel12	singleplex	MER	MER_N_01	100000	20210701_01	0.169417
430	panel12	singleplex	MER	MER_N_01	100000	20210701_01	0.182243
431	panel12	singleplex	MER	MER_N_01	100000	20210701_01	0.182115
432	panel12	singleplex	MER	MER_N_01	100000	20210701_01	0.190369
433	panel12	singleplex	MER	MER_N_01	100000	20210701_01	0.182443
434	panel12	singleplex	MER	MER_N_01	100000	20210701_01	0.184163
435	panel12	singleplex	MER	MER_N_01	100000	20210701_01	0.178531
436	panel12	singleplex	MER	MER_N_01	100000	20210701_01	0.182096
437	panel12	singleplex	MER	MER_N_01	100000	20210701_01	0.184413
438	panel12	singleplex	MER	MER_N_01	100000	20210701_01	0.182854
439	panel12	singleplex	MER	MER_N_01	100000	20210701_01	0.187019
440	panel12	singleplex	MER	MER_N_01	100000	20210701_01	0.181689
441	panel12	singleplex	MER	MER_N_01	100000	20210701_01	0.183391
442	panel12	singleplex	MER	MER_N_01	100000	20210701_01	0.18441
443	panel12	singleplex	MER	MER_N_01	100000	20210701_01	0.181572
444	panel12	singleplex	MER	MER_N_01	100000	20210701_01	0.18672
445	panel12	singleplex	MER	MER_N_01	100000	20210701_01	0.184629
446	panel12	singleplex	MER	MER_N_01	100000	20210701_01	0.183667
447	panel12	singleplex	MER	MER_N_01	100000	20210701_01	0.185716
448	panel12	singleplex	MER	MER_N_01	100000	20210701_01	0.186757
449	panel12	singleplex	MER	MER_N_01	100000	20210701_01	0.183701
450	panel12	singleplex	MER	MER_N_01	100000	20210701_01	0.185534
451	panel12	singleplex	MER	MER_N_01	100000	20210701_01	0.184876
452	panel12	singleplex	MER	MER_N_01	100000	20210701_01	0.186224
453	panel12	singleplex	MER	MER_N_01	100000	20210701_01	0.184622
454	panel12	singleplex	MER	MER_N_01	100000	20210701_01	0.183556
455	panel12	singleplex	MER	MER_N_01	100000	20210701_01	0.177132
456	panel12	singleplex	MER	MER_N_01	100000	20210701_01	0.188727
457	panel12	singleplex	MER	MER_N_01	100000	20210701_01	0.184406
458	panel12	singleplex	MER	MER_N_01	100000	20210701_01	0.185462
459	panel12	singleplex	MER	MER_N_01	100000	20210701_01	0.183234
460	panel12	singleplex	MER	MER_N_01	100000	20210701_01	0.185972
461	panel12	singleplex	MER	MER_N_01	100000	20210701_01	0.186275
462	panel12	singleplex	MER	MER_N_01	100000	20210701_01	0.187345
463	panel12	singleplex	MER	MER_N_01	100000	20210701_01	0.185266
464	panel12	singleplex	MER	MER_N_01	100000	20210701_01	0.185202
465	panel12	singleplex	MER	MER_N_01	100000	20210701_01	0.18002
466	panel12	singleplex	MER	MER_N_01	100000	20210701_01	0.179287
467	panel12	singleplex	MER	MER_N_01	100000	20210701_01	0.181791
468	panel12	singleplex	MER	MER_N_01	100000	20210701_01	0.18007
469	panel12	singleplex	MER	MER_N_01	100000	20210701_01	0.180271
470	panel12	singleplex	MER	MER_N_01	100000	20210701_01	0.181018
471	panel12	singleplex	MER	MER_N_01	100000	20210701_01	0.179379
472	panel12	singleplex	MER	MER_N_01	100000	20210701_01	0.18175
473	panel12	singleplex	MER	MER_N_01	100000	20210701_01	0.182091
474	panel12	singleplex	MER	MER_N_01	100000	20210701_01	0.180527
475	panel12	singleplex	MER	MER_N_01	100000	20210701_01	0.181862
476	panel12	singleplex	MER	MER_N_01	100000	20210701_01	0.186678
477	panel12	singleplex	MER	MER_N_01	100000	20210701_01	0.187464
478	panel12	singleplex	MER	MER_N_01	100000	20210701_01	0.184251
479	panel12	singleplex	MER	MER_N_01	100000	20210701_01	0.184893
480	panel12	singleplex	MER	MER_N_01	100000	20210701_01	0.185848
481	panel12	singleplex	MER	MER_N_01	100000	20210701_01	0.185219
482	panel12	singleplex	MER	MER_N_01	100000	20210701_01	0.182236
483	panel12	singleplex	MER	MER_N_01	100000	20210701_01	0.180116
484	panel12	singleplex	MER	MER_N_01	100000	20210701_01	0.184303
485	panel12	singleplex	MER	MER_N_01	100000	20210701_01	0.188439
486	panel12	singleplex	MER	MER_N_01	100000	20210701_01	0.186361
487	panel12	singleplex	MER	MER_N_01	100000	20210701_01	0.186855
488	panel12	singleplex	MER	MER_N_01	100000	20210701_01	0.184961
489	panel12	singleplex	MER	MER_N_01	100000	20210701_01	0.184953
490	panel12	singleplex	MER	MER_N_01	100000	20210701_01	0.183785
491	panel12	singleplex	MER	MER_N_01	100000	20210701_01	0.185093
492	panel12	singleplex	MER	MER_N_01	100000	20210701_01	0.184199
493	panel12	singleplex	MER	MER_N_01	100000	20210701_01	0.185252
494	panel12	singleplex	MER	MER_N_01	100000	20210701_01	0.184603
495	panel12	singleplex	MER	MER_N_01	100000	20210701_01	0.18334
496	panel12	singleplex	MER	MER_N_01	100000	20210701_01	0.182336
497	panel12	singleplex	MER	MER_N_01	100000	20210701_01	0.182272
498	panel12	singleplex	MER	MER_N_01	100000	20210701_01	0.18313
499	panel12	singleplex	MER	MER_N_01	100000	20210701_01	0.187954
500	panel12	singleplex	MER	MER_N_01	100000	20210701_01	0.185571
501	panel12	singleplex	MER	MER_N_01	100000	20210701_01	0.184672
502	panel12	singleplex	MER	MER_N_01	100000	20210701_01	0.183259
503	panel12	singleplex	MER	MER_N_01	100000	20210701_01	0.186735
504	panel12	singleplex	MER	MER_N_01	100000	20210701_01	0.184992
505	panel12	singleplex	MER	MER_N_01	100000	20210701_01	0.185362
506	panel12	singleplex	MER	MER_N_01	100000	20210701_01	0.184462
507	panel12	singleplex	MER	MER_N_01	100000	20210701_01	0.184818
508	panel12	singleplex	MER	MER_N_01	100000	20210701_01	0.184654
509	panel12	singleplex	MER	MER_N_01	100000	20210701_01	0.185719
510	panel12	singleplex	MER	MER_N_01	100000	20210701_01	0.185038
511	panel12	singleplex	MER	MER_N_01	100000	20210701_01	0.184501
512	panel12	singleplex	MER	MER_N_01	100000	20210701_01	0.186978
513	panel12	singleplex	MER	MER_N_01	100000	20210701_01	0.187037
514	panel12	singleplex	MER	MER_N_01	100000	20210701_01	0.185826
515	panel12	singleplex	MER	MER_N_01	100000	20210701_01	0.186314
516	panel12	singleplex	MER	MER_N_01	100000	20210701_01	0.185228
517	panel12	singleplex	MER	MER_N_01	100000	20210701_01	0.186694
518	panel12	singleplex	MER	MER_N_01	100000	20210701_01	0.185561
519	panel12	singleplex	MER	MER_N_01	100000	20210701_01	0.18674
520	panel12	singleplex	MER	MER_N_01	100000	20210701_01	0.181072
521	panel12	singleplex	MER	MER_N_01	100000	20210701_01	0.184837
522	panel12	singleplex	MER	MER_N_01	100000	20210701_01	0.177265
523	panel12	singleplex	MER	MER_N_01	100000	20210701_01	0.183777
524	panel12	singleplex	MER	MER_N_01	100000	20210701_01	0.183754
525	panel12	singleplex	MER	MER_N_01	100000	20210701_01	0.182454
526	panel12	singleplex	MER	MER_N_01	100000	20210701_01	0.187415
527	panel12	singleplex	MER	MER_N_01	100000	20210701_01	0.186669
528	panel12	singleplex	MER	MER_N_01	100000	20210701_01	0.186569
529	panel12	singleplex	MER	MER_N_01	100000	20210701_01	0.188009
530	panel12	singleplex	MER	MER_N_01	100000	20210701_01	0.185408
531	panel12	singleplex	MER	MER_N_01	100000	20210701_01	0.183657
532	panel12	singleplex	MER	MER_N_01	100000	20210701_01	0.187824
533	panel12	singleplex	MER	MER_N_01	100000	20210701_01	0.187028
534	panel12	singleplex	MER	MER_N_01	100000	20210701_01	0.184629
535	panel12	singleplex	MER	MER_N_01	100000	20210701_01	0.185741
536	panel12	singleplex	MER	MER_N_01	100000	20210701_01	0.185097
537	panel12	singleplex	MER	MER_N_01	100000	20210701_01	0.185364
538	panel12	singleplex	MER	MER_N_01	100000	20210701_01	0.183257
539	panel12	singleplex	MER	MER_N_01	100000	20210701_01	0.184624
540	panel12	singleplex	MER	MER_N_01	100000	20210701_01	0.18645
541	panel12	singleplex	MER	MER_N_01	100000	20210701_01	0.186271
542	panel12	singleplex	MER	MER_N_01	100000	20210701_01	0.185335
543	panel12	singleplex	MER	MER_N_01	100000	20210701_01	0.185236
544	panel12	singleplex	MER	MER_N_01	100000	20210701_01	0.184932
545	panel12	singleplex	MER	MER_N_01	100000	20210701_01	0.181309
546	panel12	singleplex	MER	MER_N_01	100000	20210701_01	0.184892
547	panel12	singleplex	MER	MER_N_01	100000	20210701_01	0.183884
548	panel12	singleplex	MER	MER_N_01	100000	20210701_01	0.186474
549	panel12	singleplex	MER	MER_N_01	100000	20210701_01	0.178424
550	panel12	singleplex	MER	MER_N_01	100000	20210701_01	0.187732
551	panel12	singleplex	MER	MER_N_01	100000	20210701_01	0.183245
552	panel12	singleplex	MER	MER_N_01	100000	20210701_01	0.184986
553	panel12	singleplex	MER	MER_N_01	100000	20210701_01	0.183512
554	panel12	singleplex	MER	MER_N_01	100000	20210701_01	0.184594
555	panel12	singleplex	MER	MER_N_01	100000	20210701_01	0.188618
556	panel12	singleplex	MER	MER_N_01	100000	20210701_01	0.186235
557	panel12	singleplex	MER	MER_N_01	100000	20210701_01	0.186846
558	panel12	singleplex	MER	MER_N_01	100000	20210701_01	0.188011
559	panel12	singleplex	MER	MER_N_01	100000	20210701_01	0.184854
560	panel12	singleplex	MER	MER_N_01	100000	20210701_01	0.18603
561	panel12	singleplex	MER	MER_N_01	100000	20210701_01	0.185743
562	panel12	singleplex	MER	MER_N_01	100000	20210701_01	0.186251
563	panel12	singleplex	MER	MER_N_01	100000	20210701_01	0.188182
564	panel12	singleplex	MER	MER_N_01	100000	20210701_01	0.188562
565	panel12	singleplex	MER	MER_N_01	100000	20210701_01	0.185814
566	panel12	singleplex	MER	MER_N_01	100000	20210701_01	0.184224
567	panel12	singleplex	MER	MER_N_01	100000	20210701_01	0.185623
568	panel12	singleplex	MER	MER_N_01	100000	20210701_01	0.186591
569	panel12	singleplex	MER	MER_N_01	100000	20210701_01	0.186238
570	panel12	singleplex	MER	MER_N_01	100000	20210701_01	0.182851
571	panel12	singleplex	MER	MER_N_01	100000	20210701_01	0.186099
572	panel12	singleplex	MER	MER_N_01	100000	20210701_01	0.186077
573	panel12	singleplex	MER	MER_N_01	100000	20210701_01	0.186066
574	panel12	singleplex	MER	MER_N_01	100000	20210701_01	0.184927
575	panel12	singleplex	MER	MER_N_01	100000	20210701_01	0.185752
576	panel12	singleplex	MER	MER_N_01	100000	20210701_01	0.185386
577	panel12	singleplex	MER	MER_N_01	100000	20210701_01	0.188347
578	panel12	singleplex	MER	MER_N_01	100000	20210701_01	0.183397
579	panel12	singleplex	MER	MER_N_01	100000	20210701_01	0.187977
580	panel12	singleplex	MER	MER_N_01	100000	20210701_01	0.187344
581	panel12	singleplex	MER	MER_N_01	100000	20210701_01	0.183963
582	panel12	singleplex	MER	MER_N_01	100000	20210701_01	0.186695
583	panel12	singleplex	MER	MER_N_01	100000	20210701_01	0.185263
584	panel12	singleplex	MER	MER_N_01	100000	20210701_01	0.185611
585	panel12	singleplex	MER	MER_N_01	100000	20210701_01	0.186225
586	panel12	singleplex	MER	MER_N_01	100000	20210701_01	0.18757
587	panel12	singleplex	MER	MER_N_01	100000	20210701_01	0.18658
588	panel12	singleplex	MER	MER_N_01	100000	20210701_01	0.189049
589	panel12	singleplex	MER	MER_N_01	100000	20210701_01	0.192961
590	panel12	singleplex	MER	MER_N_01	100000	20210701_01	0.185392
591	panel12	singleplex	MER	MER_N_01	100000	20210701_01	0.186712
592	panel12	singleplex	MER	MER_N_01	100000	20210701_01	0.185702
593	panel12	singleplex	MER	MER_N_01	100000	20210701_01	0.186605
594	panel12	singleplex	MER	MER_N_01	100000	20210701_01	0.185159
595	panel12	singleplex	MER	MER_N_01	100000	20210701_01	0.185688
596	panel12	singleplex	MER	MER_N_01	100000	20210701_01	0.187976
597	panel12	singleplex	MER	MER_N_01	100000	20210701_01	0.185865
598	panel12	singleplex	MER	MER_N_01	100000	20210701_01	0.187012
599	panel12	singleplex	MER	MER_N_01	100000	20210701_01	0.186152
600	panel12	singleplex	MER	MER_N_01	100000	20210701_01	0.184722
601	panel12	singleplex	MER	MER_N_01	100000	20210701_01	0.187405
602	panel12	singleplex	MER	MER_N_01	100000	20210701_01	0.187116
603	panel12	singleplex	MER	MER_N_01	100000	20210701_01	0.186653
604	panel12	singleplex	MER	MER_N_01	100000	20210701_01	0.184836
605	panel12	singleplex	MER	MER_N_01	100000	20210701_01	0.183945
606	panel12	singleplex	MER	MER_N_01	100000	20210701_01	0.186388
607	panel12	singleplex	MER	MER_N_01	100000	20210701_01	0.186292
608	panel12	singleplex	MER	MER_N_01	100000	20210701_01	0.188049
609	panel12	singleplex	MER	MER_N_01	100000	20210701_01	0.185892
610	panel12	singleplex	MER	MER_N_01	100000	20210701_01	0.184322
611	panel12	singleplex	MER	MER_N_01	100000	20210701_01	0.187503
612	panel12	singleplex	MER	MER_N_01	100000	20210701_01	0.189168
613	panel12	singleplex	MER	MER_N_01	100000	20210701_01	0.185038
614	panel12	singleplex	MER	MER_N_01	100000	20210701_01	0.187808
615	panel12	singleplex	MER	MER_N_01	100000	20210701_01	0.189685
616	panel12	singleplex	MER	MER_N_01	100000	20210701_01	0.163714
617	panel12	singleplex	MER	MER_N_01	100000	20210701_01	0.185606
618	panel12	singleplex	MER	MER_N_01	100000	20210701_01	0.185047
619	panel12	singleplex	MER	MER_N_01	100000	20210701_01	0.186488
620	panel12	singleplex	MER	MER_N_01	100000	20210701_01	0.185053
621	panel12	singleplex	MER	MER_N_01	100000	20210701_01	0.185055
622	panel12	singleplex	MER	MER_N_01	100000	20210701_01	0.193355
623	panel12	singleplex	MER	MER_N_01	100000	20210701_01	0.184898
624	panel12	singleplex	MER	MER_N_01	100000	20210701_01	0.185353
625	panel12	singleplex	MER	MER_N_01	100000	20210701_01	0.183965
626	panel12	singleplex	MER	MER_N_01	100000	20210701_01	0.186064
627	panel12	singleplex	MER	MER_N_01	100000	20210701_01	0.187223
628	panel12	singleplex	MER	MER_N_01	100000	20210701_01	0.17031
629	panel12	singleplex	MER	MER_N_01	100000	20210701_01	0.185456
630	panel12	singleplex	MER	MER_N_01	100000	20210701_01	0.194877
631	panel12	singleplex	MER	MER_N_01	100000	20210701_01	0.184035
632	panel12	singleplex	MER	MER_N_01	100000	20210701_01	0.187021
633	panel12	singleplex	MER	MER_N_01	100000	20210701_01	0.188037
634	panel12	singleplex	MER	MER_N_01	100000	20210701_01	0.187178
635	panel12	singleplex	MER	MER_N_01	100000	20210701_01	0.187627
636	panel12	singleplex	MER	MER_N_01	100000	20210701_01	0.185353
637	panel12	singleplex	MER	MER_N_01	100000	20210701_01	0.186145
638	panel12	singleplex	MER	MER_N_01	100000	20210701_01	0.18697
639	panel12	singleplex	MER	MER_N_01	100000	20210701_01	0.186727
640	panel12	singleplex	MER	MER_N_01	100000	20210701_01	0.138332
641	panel12	singleplex	MER	MER_N_01	100000	20210701_01	0.194828
642	panel12	singleplex	MER	MER_N_01	100000	20210701_01	0.183551
643	panel12	singleplex	MER	MER_N_01	100000	20210701_01	0.188341
644	panel12	singleplex	MER	MER_N_01	100000	20210701_01	0.18617
645	panel12	singleplex	MER	MER_N_01	100000	20210701_01	0.188135
646	panel12	singleplex	MER	MER_N_01	100000	20210701_01	0.183414
647	panel12	singleplex	MER	MER_N_01	100000	20210701_01	0.186344
648	panel12	singleplex	MER	MER_N_01	100000	20210701_01	0.164145
649	panel12	singleplex	MER	MER_N_01	100000	20210701_01	0.182227
650	panel12	singleplex	MER	MER_N_01	100000	20210701_01	0.187435
651	panel12	singleplex	MER	MER_N_01	100000	20210701_01	0.185671
652	panel12	singleplex	MER	MER_N_01	100000	20210701_01	0.186374
653	panel12	singleplex	MER	MER_N_01	100000	20210701_01	0.186196
654	panel12	singleplex	MER	MER_N_01	100000	20210701_01	0.188245
655	panel12	singleplex	MER	MER_N_01	100000	20210701_01	0.186737
656	panel12	singleplex	MER	MER_N_01	100000	20210701_01	0.187257
657	panel12	singleplex	MER	MER_N_01	100000	20210701_01	0.175505
658	panel12	singleplex	MER	MER_N_01	100000	20210701_01	0.182015
659	panel12	singleplex	MER	MER_N_01	100000	20210701_01	0.188592
660	panel12	singleplex	MER	MER_N_01	100000	20210701_01	0.186418
661	panel12	singleplex	MER	MER_N_01	100000	20210701_01	0.185961
662	panel12	singleplex	MER	MER_N_01	100000	20210701_01	0.18482
663	panel12	singleplex	MER	MER_N_01	100000	20210701_01	0.185758
664	panel12	singleplex	MER	MER_N_01	100000	20210701_01	0.187881
665	panel12	singleplex	MER	MER_N_01	100000	20210701_01	0.190909
666	panel15	singleplex	ADE	ADE_HEX_03	100000	20210701_01	0.431987
667	panel15	singleplex	ADE	ADE_HEX_03	100000	20210701_01	0.190351
668	panel15	singleplex	ADE	ADE_HEX_03	100000	20210701_01	0.170407
669	panel15	singleplex	ADE	ADE_HEX_03	100000	20210701_01	0.178561
670	panel15	singleplex	ADE	ADE_HEX_03	100000	20210701_01	0.194599
671	panel15	singleplex	ADE	ADE_HEX_03	100000	20210701_01	0.171821
672	panel15	singleplex	ADE	ADE_HEX_03	100000	20210701_01	0.188694
673	panel15	singleplex	ADE	ADE_HEX_03	100000	20210701_01	0.179102
674	panel15	singleplex	ADE	ADE_HEX_03	100000	20210701_01	0.196583
675	panel15	singleplex	ADE	ADE_HEX_03	100000	20210701_01	0.184179
676	panel15	singleplex	ADE	ADE_HEX_03	100000	20210701_01	0.185958
677	panel15	singleplex	ADE	ADE_HEX_03	100000	20210701_01	0.183384
678	panel15	singleplex	ADE	ADE_HEX_03	100000	20210701_01	0.179055
679	panel15	singleplex	ADE	ADE_HEX_03	100000	20210701_01	0.200571
680	panel15	singleplex	ADE	ADE_HEX_03	100000	20210701_01	0.196384
681	panel15	singleplex	ADE	ADE_HEX_03	100000	20210701_01	0.185241
682	panel15	singleplex	ADE	ADE_HEX_03	100000	20210701_01	0.205372
683	panel15	singleplex	ADE	ADE_HEX_03	100000	20210701_01	0.207483
684	panel15	singleplex	ADE	ADE_HEX_03	100000	20210701_01	0.241397
685	panel15	singleplex	ADE	ADE_HEX_03	100000	20210701_01	0.188681
686	panel15	singleplex	ADE	ADE_HEX_03	100000	20210701_01	0.186594
687	panel15	singleplex	ADE	ADE_HEX_03	100000	20210701_01	0.184533
688	panel15	singleplex	ADE	ADE_HEX_03	100000	20210701_01	0.188378
689	panel15	singleplex	ADE	ADE_HEX_03	100000	20210701_01	0.186389
690	panel15	singleplex	ADE	ADE_HEX_03	100000	20210701_01	0.174229
691	panel15	singleplex	ADE	ADE_HEX_03	100000	20210701_01	0.19357
692	panel15	singleplex	ADE	ADE_HEX_03	100000	20210701_01	0.179067
693	panel15	singleplex	ADE	ADE_HEX_03	100000	20210701_01	0.179789
694	panel15	singleplex	ADE	ADE_HEX_03	100000	20210701_01	0.190007
695	panel15	singleplex	ADE	ADE_HEX_03	100000	20210701_01	0.203799
696	panel15	singleplex	ADE	ADE_HEX_03	100000	20210701_01	0.206916
697	panel15	singleplex	ADE	ADE_HEX_03	100000	20210701_01	0.195217
698	panel15	singleplex	ADE	ADE_HEX_03	100000	20210701_01	0.18717
699	panel15	singleplex	ADE	ADE_HEX_03	100000	20210701_01	0.182233
700	panel15	singleplex	ADE	ADE_HEX_03	100000	20210701_01	0.191153
701	panel15	singleplex	ADE	ADE_HEX_03	100000	20210701_01	0.181466
702	panel15	singleplex	ADE	ADE_HEX_03	100000	20210701_01	0.172774
703	panel15	singleplex	ADE	ADE_HEX_03	100000	20210701_01	0.216374
704	panel15	singleplex	ADE	ADE_HEX_03	100000	20210701_01	0.182438
705	panel15	singleplex	ADE	ADE_HEX_03	100000	20210701_01	0.209898
706	panel15	singleplex	ADE	ADE_HEX_03	100000	20210701_01	0.182376
707	panel15	singleplex	ADE	ADE_HEX_03	100000	20210701_01	0.180934
708	panel15	singleplex	ADE	ADE_HEX_03	100000	20210701_01	0.198746
709	panel15	singleplex	ADE	ADE_HEX_03	100000	20210701_01	0.186644
710	panel15	singleplex	ADE	ADE_HEX_03	100000	20210701_01	0.172228
711	panel15	singleplex	ADE	ADE_HEX_03	100000	20210701_01	0.172115
712	panel15	singleplex	ADE	ADE_HEX_03	100000	20210701_01	0.173579
713	panel15	singleplex	ADE	ADE_HEX_03	100000	20210701_01	0.204353
714	panel15	singleplex	ADE	ADE_HEX_03	100000	20210701_01	0.183187
715	panel15	singleplex	ADE	ADE_HEX_03	100000	20210701_01	0.207001
716	panel15	singleplex	ADE	ADE_HEX_03	100000	20210701_01	0.181293
717	panel15	singleplex	ADE	ADE_HEX_03	100000	20210701_01	0.185022
718	panel15	singleplex	ADE	ADE_HEX_03	100000	20210701_01	0.182767
719	panel15	singleplex	ADE	ADE_HEX_03	100000	20210701_01	0.187483
720	panel15	singleplex	ADE	ADE_HEX_03	100000	20210701_01	0.169022
721	panel15	singleplex	ADE	ADE_HEX_03	100000	20210701_01	0.172296
722	panel15	singleplex	ADE	ADE_HEX_03	100000	20210701_01	0.181299
723	panel15	singleplex	ADE	ADE_HEX_03	100000	20210701_01	0.183892
724	panel15	singleplex	ADE	ADE_HEX_03	100000	20210701_01	0.188351
725	panel15	singleplex	ADE	ADE_HEX_03	100000	20210701_01	0.204526
726	panel15	singleplex	ADE	ADE_HEX_03	100000	20210701_01	0.194481
727	panel15	singleplex	ADE	ADE_HEX_03	100000	20210701_01	0.214058
728	panel15	singleplex	ADE	ADE_HEX_03	100000	20210701_01	0.200705
729	panel15	singleplex	ADE	ADE_HEX_03	100000	20210701_01	0.200707
730	panel15	singleplex	ADE	ADE_HEX_03	100000	20210701_01	0.174434
731	panel15	singleplex	ADE	ADE_HEX_03	100000	20210701_01	0.201564
732	panel15	singleplex	ADE	ADE_HEX_03	100000	20210701_01	0.201471
733	panel15	singleplex	ADE	ADE_HEX_03	100000	20210701_01	0.177704
734	panel15	singleplex	ADE	ADE_HEX_03	100000	20210701_01	0.180882
735	panel15	singleplex	ADE	ADE_HEX_03	100000	20210701_01	0.183011
736	panel15	singleplex	ADE	ADE_HEX_03	100000	20210701_01	0.180875
737	panel15	singleplex	ADE	ADE_HEX_03	100000	20210701_01	0.185687
738	panel15	singleplex	ADE	ADE_HEX_03	100000	20210701_01	0.187899
739	panel15	singleplex	ADE	ADE_HEX_03	100000	20210701_01	0.191684
740	panel15	singleplex	ADE	ADE_HEX_03	100000	20210701_01	0.190453
741	panel15	singleplex	ADE	ADE_HEX_03	100000	20210701_01	0.202153
742	panel15	singleplex	ADE	ADE_HEX_03	100000	20210701_01	0.196728
743	panel15	singleplex	ADE	ADE_HEX_03	100000	20210701_01	0.198611
744	panel15	singleplex	ADE	ADE_HEX_03	100000	20210701_01	0.161219
745	panel15	singleplex	ADE	ADE_HEX_03	100000	20210701_01	0.180303
746	panel15	singleplex	ADE	ADE_HEX_03	100000	20210701_01	0.179887
747	panel15	singleplex	ADE	ADE_HEX_03	100000	20210701_01	0.206976
748	panel15	singleplex	ADE	ADE_HEX_03	100000	20210701_01	0.193927
749	panel15	singleplex	ADE	ADE_HEX_03	100000	20210701_01	0.181816
750	panel15	singleplex	ADE	ADE_HEX_03	100000	20210701_01	0.175825
751	panel15	singleplex	ADE	ADE_HEX_03	100000	20210701_01	0.169743
752	panel15	singleplex	ADE	ADE_HEX_03	100000	20210701_01	0.196326
753	panel15	singleplex	ADE	ADE_HEX_03	100000	20210701_01	0.170548
754	panel15	singleplex	ADE	ADE_HEX_03	100000	20210701_01	0.18417
755	panel15	singleplex	ADE	ADE_HEX_03	100000	20210701_01	0.185387
756	panel15	singleplex	ADE	ADE_HEX_03	100000	20210701_01	0.184327
757	panel15	singleplex	ADE	ADE_HEX_03	100000	20210701_01	0.194222
758	panel15	singleplex	ADE	ADE_HEX_03	100000	20210701_01	0.204764
759	panel15	singleplex	ADE	ADE_HEX_03	100000	20210701_01	0.21606
760	panel15	singleplex	ADE	ADE_HEX_03	100000	20210701_01	0.202885
761	panel15	singleplex	ADE	ADE_HEX_03	100000	20210701_01	0.174497
762	panel15	singleplex	ADE	ADE_HEX_03	100000	20210701_01	0.189578
763	panel15	singleplex	ADE	ADE_HEX_03	100000	20210701_01	0.194946
764	panel15	singleplex	ADE	ADE_HEX_03	100000	20210701_01	0.188291
765	panel15	singleplex	ADE	ADE_HEX_03	100000	20210701_01	0.183544
766	panel15	singleplex	ADE	ADE_HEX_03	100000	20210701_01	0.189476
767	panel15	singleplex	ADE	ADE_HEX_03	100000	20210701_01	0.248106
768	panel15	singleplex	ADE	ADE_HEX_03	100000	20210701_01	0.214067
769	panel15	singleplex	ADE	ADE_HEX_03	100000	20210701_01	0.206367
770	panel15	singleplex	ADE	ADE_HEX_03	100000	20210701_01	0.199842
771	panel15	singleplex	ADE	ADE_HEX_03	100000	20210701_01	0.197864
772	panel15	singleplex	ADE	ADE_HEX_03	100000	20210701_01	0.196902
773	panel15	singleplex	ADE	ADE_HEX_03	100000	20210701_01	0.18269
774	panel15	singleplex	ADE	ADE_HEX_03	100000	20210701_01	0.186847
775	panel15	singleplex	ADE	ADE_HEX_03	100000	20210701_01	0.186312
776	panel15	singleplex	ADE	ADE_HEX_03	100000	20210701_01	0.235108
777	panel15	singleplex	ADE	ADE_HEX_03	100000	20210701_01	0.178722
778	panel15	singleplex	ADE	ADE_HEX_03	100000	20210701_01	0.180379
779	panel15	singleplex	ADE	ADE_HEX_03	100000	20210701_01	0.219185
780	panel15	singleplex	ADE	ADE_HEX_03	100000	20210701_01	0.186166
781	panel15	singleplex	ADE	ADE_HEX_03	100000	20210701_01	0.220515
782	panel15	singleplex	ADE	ADE_HEX_03	100000	20210701_01	0.186061
783	panel15	singleplex	ADE	ADE_HEX_03	100000	20210701_01	0.182193
784	panel15	singleplex	ADE	ADE_HEX_03	100000	20210701_01	0.170707
785	panel15	singleplex	ADE	ADE_HEX_03	100000	20210701_01	0.188008
786	panel15	singleplex	ADE	ADE_HEX_03	100000	20210701_01	0.171222
787	panel15	singleplex	ADE	ADE_HEX_03	100000	20210701_01	0.182562
788	panel15	singleplex	ADE	ADE_HEX_03	100000	20210701_01	0.174858
789	panel15	singleplex	ADE	ADE_HEX_03	100000	20210701_01	0.18536
790	panel15	singleplex	ADE	ADE_HEX_03	100000	20210701_01	0.18425
791	panel15	singleplex	ADE	ADE_HEX_03	100000	20210701_01	0.169491
792	panel15	singleplex	ADE	ADE_HEX_03	100000	20210701_01	0.170056
793	panel15	singleplex	ADE	ADE_HEX_03	100000	20210701_01	0.194245
794	panel15	singleplex	ADE	ADE_HEX_03	100000	20210701_01	0.204864
795	panel15	singleplex	ADE	ADE_HEX_03	100000	20210701_01	0.188835
796	panel15	singleplex	ADE	ADE_HEX_03	100000	20210701_01	0.174701
797	panel15	singleplex	ADE	ADE_HEX_03	100000	20210701_01	0.183323
798	panel15	singleplex	ADE	ADE_HEX_03	100000	20210701_01	0.189856
799	panel15	singleplex	ADE	ADE_HEX_03	100000	20210701_01	0.178394
800	panel15	singleplex	ADE	ADE_HEX_03	100000	20210701_01	0.231044
801	panel15	singleplex	ADE	ADE_HEX_03	100000	20210701_01	0.191171
802	panel15	singleplex	ADE	ADE_HEX_03	100000	20210701_01	0.203067
803	panel15	singleplex	ADE	ADE_HEX_03	100000	20210701_01	0.195189
804	panel15	singleplex	ADE	ADE_HEX_03	100000	20210701_01	0.189028
805	panel15	singleplex	ADE	ADE_HEX_03	100000	20210701_01	0.184301
806	panel15	singleplex	ADE	ADE_HEX_03	100000	20210701_01	0.192532
807	panel15	singleplex	ADE	ADE_HEX_03	100000	20210701_01	0.203435
808	panel15	singleplex	ADE	ADE_HEX_03	100000	20210701_01	0.196336
809	panel15	singleplex	ADE	ADE_HEX_03	100000	20210701_01	0.179156
810	panel15	singleplex	ADE	ADE_HEX_03	100000	20210701_01	0.211314
811	panel15	singleplex	ADE	ADE_HEX_03	100000	20210701_01	0.193351
812	panel15	singleplex	ADE	ADE_HEX_03	100000	20210701_01	0.165668
813	panel15	singleplex	ADE	ADE_HEX_03	100000	20210701_01	0.191152
814	panel15	singleplex	ADE	ADE_HEX_03	100000	20210701_01	0.18534
815	panel15	singleplex	ADE	ADE_HEX_03	100000	20210701_01	0.244203
816	panel15	singleplex	ADE	ADE_HEX_03	100000	20210701_01	0.214244
817	panel15	singleplex	ADE	ADE_HEX_03	100000	20210701_01	0.175718
818	panel15	singleplex	ADE	ADE_HEX_03	100000	20210701_01	0.252656
819	panel15	singleplex	ADE	ADE_HEX_03	100000	20210701_01	0.183429
820	panel15	singleplex	ADE	ADE_HEX_03	100000	20210701_01	0.185377
821	panel15	singleplex	ADE	ADE_HEX_03	100000	20210701_01	0.193879
822	panel15	singleplex	ADE	ADE_HEX_03	100000	20210701_01	0.204056
823	panel15	singleplex	ADE	ADE_HEX_03	100000	20210701_01	0.176084
824	panel15	singleplex	ADE	ADE_HEX_03	100000	20210701_01	0.200764
825	panel15	singleplex	ADE	ADE_HEX_03	100000	20210701_01	0.172896
826	panel15	singleplex	ADE	ADE_HEX_03	100000	20210701_01	0.177525
827	panel15	singleplex	ADE	ADE_HEX_03	100000	20210701_01	0.179343
828	panel15	singleplex	ADE	ADE_HEX_03	100000	20210701_01	0.186595
829	panel15	singleplex	ADE	ADE_HEX_03	100000	20210701_01	0.199604
830	panel15	singleplex	ADE	ADE_HEX_03	100000	20210701_01	0.181635
831	panel15	singleplex	ADE	ADE_HEX_03	100000	20210701_01	0.184418
832	panel15	singleplex	ADE	ADE_HEX_03	100000	20210701_01	0.176514
833	panel15	singleplex	ADE	ADE_HEX_03	100000	20210701_01	0.192867
834	panel15	singleplex	ADE	ADE_HEX_03	100000	20210701_01	0.191337
835	panel15	singleplex	ADE	ADE_HEX_03	100000	20210701_01	0.192449
836	panel15	singleplex	ADE	ADE_HEX_03	100000	20210701_01	0.173311
837	panel15	singleplex	ADE	ADE_HEX_03	100000	20210701_01	0.208061
838	panel15	singleplex	ADE	ADE_HEX_03	100000	20210701_01	0.181157
839	panel15	singleplex	ADE	ADE_HEX_03	100000	20210701_01	0.178454
840	panel15	singleplex	ADE	ADE_HEX_03	100000	20210701_01	0.171389
841	panel15	singleplex	ADE	ADE_HEX_03	100000	20210701_01	0.180716
842	panel15	singleplex	ADE	ADE_HEX_03	100000	20210701_01	0.201402
843	panel15	singleplex	ADE	ADE_HEX_03	100000	20210701_01	0.201467
844	panel15	singleplex	ADE	ADE_HEX_03	100000	20210701_01	0.181229
845	panel15	singleplex	ADE	ADE_HEX_03	100000	20210701_01	0.171057
846	panel15	singleplex	ADE	ADE_HEX_03	100000	20210701_01	0.174573
847	panel15	singleplex	ADE	ADE_HEX_03	100000	20210701_01	0.180299
848	panel15	singleplex	ADE	ADE_HEX_03	100000	20210701_01	0.210621
849	panel15	singleplex	ADE	ADE_HEX_03	100000	20210701_01	0.181805
850	panel15	singleplex	ADE	ADE_HEX_03	100000	20210701_01	0.202569
851	panel15	singleplex	ADE	ADE_HEX_03	100000	20210701_01	0.170788
852	panel15	singleplex	ADE	ADE_HEX_03	100000	20210701_01	0.208622
853	panel15	singleplex	ADE	ADE_HEX_03	100000	20210701_01	0.202346
854	panel15	singleplex	ADE	ADE_HEX_03	100000	20210701_01	0.193356
855	panel15	singleplex	ADE	ADE_HEX_03	100000	20210701_01	0.181161
856	panel15	singleplex	ADE	ADE_HEX_03	100000	20210701_01	0.184178
857	panel15	singleplex	ADE	ADE_HEX_03	100000	20210701_01	0.179689
858	panel15	singleplex	ADE	ADE_HEX_03	100000	20210701_01	0.193926
859	panel15	singleplex	ADE	ADE_HEX_03	100000	20210701_01	0.23271
860	panel15	singleplex	ADE	ADE_HEX_03	100000	20210701_01	0.174833
861	panel15	singleplex	ADE	ADE_HEX_03	100000	20210701_01	0.198102
862	panel15	singleplex	ADE	ADE_HEX_03	100000	20210701_01	0.17372
863	panel15	singleplex	ADE	ADE_HEX_03	100000	20210701_01	0.190888
864	panel15	singleplex	ADE	ADE_HEX_03	100000	20210701_01	0.175303
865	panel15	singleplex	ADE	ADE_HEX_03	100000	20210701_01	0.191375
866	panel15	singleplex	ADE	ADE_HEX_03	100000	20210701_01	0.186223
867	panel15	singleplex	ADE	ADE_HEX_03	100000	20210701_01	0.181897
868	panel15	singleplex	ADE	ADE_HEX_03	100000	20210701_01	0.201297
869	panel15	singleplex	ADE	ADE_HEX_03	100000	20210701_01	0.178037
870	panel15	singleplex	ADE	ADE_HEX_03	100000	20210701_01	0.195076
871	panel15	singleplex	ADE	ADE_HEX_03	100000	20210701_01	0.195453
872	panel15	singleplex	ADE	ADE_HEX_03	100000	20210701_01	0.188407
873	panel15	singleplex	ADE	ADE_HEX_03	100000	20210701_01	0.186988
874	panel15	singleplex	ADE	ADE_HEX_03	100000	20210701_01	0.190514
875	panel15	singleplex	ADE	ADE_HEX_03	100000	20210701_01	0.17944
876	panel15	singleplex	ADE	ADE_HEX_03	100000	20210701_01	0.177518
877	panel15	singleplex	ADE	ADE_HEX_03	100000	20210701_01	0.175525
878	panel15	singleplex	ADE	ADE_HEX_03	100000	20210701_01	0.177716
879	panel15	singleplex	ADE	ADE_HEX_03	100000	20210701_01	0.184981
880	panel15	singleplex	ADE	ADE_HEX_03	100000	20210701_01	0.189172
881	panel15	singleplex	ADE	ADE_HEX_03	100000	20210701_01	0.182328
882	panel15	singleplex	ADE	ADE_HEX_03	100000	20210701_01	0.182949
883	panel15	singleplex	ADE	ADE_HEX_03	100000	20210701_01	0.186839
884	panel15	singleplex	ADE	ADE_HEX_03	100000	20210701_01	0.183
885	panel15	singleplex	ADE	ADE_HEX_03	100000	20210701_01	0.182495
886	panel15	singleplex	ADE	ADE_HEX_03	100000	20210701_01	0.188917
887	panel15	singleplex	ADE	ADE_HEX_03	100000	20210701_01	0.212443
888	panel15	singleplex	ADE	ADE_HEX_03	100000	20210701_01	0.197189
889	panel15	singleplex	ADE	ADE_HEX_03	100000	20210701_01	0.185138
890	panel15	singleplex	ADE	ADE_HEX_03	100000	20210701_01	0.176936
891	panel15	singleplex	ADE	ADE_HEX_03	100000	20210701_01	0.179065
892	panel15	singleplex	ADE	ADE_HEX_03	100000	20210701_01	0.177827
893	panel15	singleplex	ADE	ADE_HEX_03	100000	20210701_01	0.209134
894	panel15	singleplex	ADE	ADE_HEX_03	100000	20210701_01	0.190181
895	panel15	singleplex	ADE	ADE_HEX_03	100000	20210701_01	0.192167
896	panel15	singleplex	ADE	ADE_HEX_03	100000	20210701_01	0.179727
897	panel15	singleplex	ADE	ADE_HEX_03	100000	20210701_01	0.189519
898	panel15	singleplex	ADE	ADE_HEX_03	100000	20210701_01	0.178007
899	panel15	singleplex	ADE	ADE_HEX_03	100000	20210701_01	0.214273
900	panel15	singleplex	ADE	ADE_HEX_03	100000	20210701_01	0.223398
901	panel15	singleplex	ADE	ADE_HEX_03	100000	20210701_01	0.184749
902	panel15	singleplex	ADE	ADE_HEX_03	100000	20210701_01	0.212702
903	panel15	singleplex	ADE	ADE_HEX_03	100000	20210701_01	0.185107
904	panel15	singleplex	ADE	ADE_HEX_03	100000	20210701_01	0.197008
905	panel15	singleplex	ADE	ADE_HEX_03	100000	20210701_01	0.201035
906	panel15	singleplex	ADE	ADE_HEX_03	100000	20210701_01	0.189157
907	panel15	singleplex	ADE	ADE_HEX_03	100000	20210701_01	0.206254
908	panel15	singleplex	ADE	ADE_HEX_03	100000	20210701_01	0.196293
909	panel15	singleplex	ADE	ADE_HEX_03	100000	20210701_01	0.207278
910	panel15	singleplex	ADE	ADE_HEX_03	100000	20210701_01	0.174619
911	panel15	singleplex	ADE	ADE_HEX_03	100000	20210701_01	0.169289
912	panel15	singleplex	ADE	ADE_HEX_03	100000	20210701_01	0.186094
913	panel15	singleplex	ADE	ADE_HEX_03	100000	20210701_01	0.272184
914	panel15	singleplex	ADE	ADE_HEX_03	100000	20210701_01	0.205129
915	panel15	singleplex	ADE	ADE_HEX_03	100000	20210701_01	0.200623
916	panel15	singleplex	ADE	ADE_HEX_03	100000	20210701_01	0.170452
917	panel15	singleplex	ADE	ADE_HEX_03	100000	20210701_01	0.187606
918	panel15	singleplex	ADE	ADE_HEX_03	100000	20210701_01	0.260088
919	panel15	singleplex	ADE	ADE_HEX_03	100000	20210701_01	0.196236
920	panel15	singleplex	ADE	ADE_HEX_03	100000	20210701_01	0.176121
921	panel15	singleplex	ADE	ADE_HEX_03	100000	20210701_01	0.179343
922	panel15	singleplex	ADE	ADE_HEX_03	100000	20210701_01	0.196573
923	panel15	singleplex	ADE	ADE_HEX_03	100000	20210701_01	0.179961
924	panel15	singleplex	ADE	ADE_HEX_03	100000	20210701_01	0.187955
925	panel15	singleplex	ADE	ADE_HEX_03	100000	20210701_01	0.181895
926	panel15	singleplex	ADE	ADE_HEX_03	100000	20210701_01	0.207209
927	panel15	singleplex	ADE	ADE_HEX_03	100000	20210701_01	0.180238
928	panel15	singleplex	ADE	ADE_HEX_03	100000	20210701_01	0.185513
929	panel15	singleplex	ADE	ADE_HEX_03	100000	20210701_01	0.191556
930	panel15	singleplex	ADE	ADE_HEX_03	100000	20210701_01	0.187515
931	panel15	singleplex	ADE	ADE_HEX_03	100000	20210701_01	0.18769
932	panel15	singleplex	ADE	ADE_HEX_03	100000	20210701_01	0.203688
933	panel15	singleplex	ADE	ADE_HEX_03	100000	20210701_01	0.202378
934	panel15	singleplex	ADE	ADE_HEX_03	100000	20210701_01	0.195324
935	panel15	singleplex	ADE	ADE_HEX_03	100000	20210701_01	0.183306
936	panel15	singleplex	ADE	ADE_HEX_03	100000	20210701_01	0.174855
937	panel15	singleplex	ADE	ADE_HEX_03	100000	20210701_01	0.177863
938	panel15	singleplex	ADE	ADE_HEX_03	100000	20210701_01	0.200287
939	panel15	singleplex	ADE	ADE_HEX_03	100000	20210701_01	0.182264
940	panel15	singleplex	ADE	ADE_HEX_03	100000	20210701_01	0.175325
941	panel15	singleplex	ADE	ADE_HEX_03	100000	20210701_01	0.187099
942	panel15	singleplex	ADE	ADE_HEX_03	100000	20210701_01	0.184033
943	panel15	singleplex	ADE	ADE_HEX_03	100000	20210701_01	0.192888
944	panel15	singleplex	ADE	ADE_HEX_03	100000	20210701_01	0.203457
945	panel15	singleplex	ADE	ADE_HEX_03	100000	20210701_01	0.199741
946	panel15	singleplex	ADE	ADE_HEX_03	100000	20210701_01	0.195119
947	panel15	singleplex	ADE	ADE_HEX_03	100000	20210701_01	0.175792
948	panel15	singleplex	ADE	ADE_HEX_03	100000	20210701_01	0.17899
949	panel15	singleplex	ADE	ADE_HEX_03	100000	20210701_01	0.171405
950	panel15	singleplex	ADE	ADE_HEX_03	100000	20210701_01	0.203778
951	panel15	singleplex	ADE	ADE_HEX_03	100000	20210701_01	0.184711
952	panel15	singleplex	ADE	ADE_HEX_03	100000	20210701_01	0.209613
953	panel15	singleplex	ADE	ADE_HEX_03	100000	20210701_01	0.185215
954	panel15	singleplex	ADE	ADE_HEX_03	100000	20210701_01	0.181634
955	panel15	singleplex	ADE	ADE_HEX_03	100000	20210701_01	0.175861
956	panel15	singleplex	ADE	ADE_HEX_03	100000	20210701_01	0.181454
957	panel15	singleplex	ADE	ADE_HEX_03	100000	20210701_01	0.248981
958	panel15	singleplex	ADE	ADE_HEX_03	100000	20210701_01	0.182829
959	panel15	singleplex	ADE	ADE_HEX_03	100000	20210701_01	0.170439
960	panel15	singleplex	ADE	ADE_HEX_03	100000	20210701_01	0.178663
961	panel15	singleplex	ADE	ADE_HEX_03	100000	20210701_01	0.194409
962	panel15	singleplex	ADE	ADE_HEX_03	100000	20210701_01	0.194585
963	panel15	singleplex	ADE	ADE_HEX_03	100000	20210701_01	0.193716
964	panel15	singleplex	ADE	ADE_HEX_03	100000	20210701_01	0.203749
965	panel15	singleplex	ADE	ADE_HEX_03	100000	20210701_01	0.19349
966	panel15	singleplex	ADE	ADE_HEX_03	100000	20210701_01	0.180364
967	panel15	singleplex	ADE	ADE_HEX_03	100000	20210701_01	0.18818
968	panel15	singleplex	ADE	ADE_HEX_03	100000	20210701_01	0.207258
969	panel15	singleplex	ADE	ADE_HEX_03	100000	20210701_01	0.18511
970	panel15	singleplex	ADE	ADE_HEX_03	100000	20210701_01	0.177701
971	panel15	singleplex	ADE	ADE_HEX_03	100000	20210701_01	0.258862
972	panel15	singleplex	ADE	ADE_HEX_03	100000	20210701_01	0.193702
973	panel15	singleplex	ADE	ADE_HEX_03	100000	20210701_01	0.187626
974	panel15	singleplex	ADE	ADE_HEX_03	100000	20210701_01	0.196099
975	panel15	singleplex	ADE	ADE_HEX_03	100000	20210701_01	0.184796
976	panel15	singleplex	ADE	ADE_HEX_03	100000	20210701_01	0.182027
977	panel15	singleplex	ADE	ADE_HEX_03	100000	20210701_01	0.196176
978	panel15	singleplex	ADE	ADE_HEX_03	100000	20210701_01	0.173897
979	panel15	singleplex	ADE	ADE_HEX_03	100000	20210701_01	0.180816
980	panel15	singleplex	ADE	ADE_HEX_03	100000	20210701_01	0.18834
981	panel15	singleplex	ADE	ADE_HEX_03	100000	20210701_01	0.19324
982	panel15	singleplex	ADE	ADE_HEX_03	100000	20210701_01	0.214345
983	panel15	singleplex	ADE	ADE_HEX_03	100000	20210701_01	0.180235
984	panel15	singleplex	ADE	ADE_HEX_03	100000	20210701_01	0.184103
985	panel15	singleplex	ADE	ADE_HEX_03	100000	20210701_01	0.210869
986	panel15	singleplex	ADE	ADE_HEX_03	100000	20210701_01	0.192699
987	panel15	singleplex	ADE	ADE_HEX_03	100000	20210701_01	0.189707
988	panel15	singleplex	ADE	ADE_HEX_03	100000	20210701_01	0.180453
989	panel15	singleplex	ADE	ADE_HEX_03	100000	20210701_01	0.18531
990	panel15	singleplex	ADE	ADE_HEX_03	100000	20210701_01	0.192924
991	panel15	singleplex	ADE	ADE_HEX_03	100000	20210701_01	0.181536
992	panel15	singleplex	ADE	ADE_HEX_03	100000	20210701_01	0.171598
993	panel15	singleplex	ADE	ADE_HEX_03	100000	20210701_01	0.185697
994	panel15	singleplex	ADE	ADE_HEX_03	100000	20210701_01	0.170358
995	panel15	singleplex	ADE	ADE_HEX_03	100000	20210701_01	0.180359
996	panel15	singleplex	ADE	ADE_HEX_03	100000	20210701_01	0.183809
997	panel15	singleplex	ADE	ADE_HEX_03	100000	20210701_01	0.205224
998	panel15	singleplex	ADE	ADE_HEX_03	100000	20210701_01	0.186262
999	panel15	singleplex	ADE	ADE_HEX_03	100000	20210701_01	0.177782
1000	panel15	singleplex	ADE	ADE_HEX_03	100000	20210701_01	0.207972
1001	panel15	singleplex	ADE	ADE_HEX_03	100000	20210701_01	0.199333
1002	panel15	singleplex	ADE	ADE_HEX_03	100000	20210701_01	0.202053
1003	panel15	singleplex	ADE	ADE_HEX_03	100000	20210701_01	0.202684
1004	panel15	singleplex	ADE	ADE_HEX_03	100000	20210701_01	0.175355
1005	panel15	singleplex	ADE	ADE_HEX_03	100000	20210701_01	0.187811
1006	panel15	singleplex	ADE	ADE_HEX_03	100000	20210701_01	0.185114
1007	panel15	singleplex	ADE	ADE_HEX_03	100000	20210701_01	0.178903
1008	panel15	singleplex	ADE	ADE_HEX_03	100000	20210701_01	0.207515
1009	panel15	singleplex	ADE	ADE_HEX_03	100000	20210701_01	0.17427
1010	panel15	singleplex	ADE	ADE_HEX_03	100000	20210701_01	0.181096
1011	panel15	singleplex	ADE	ADE_HEX_03	100000	20210701_01	0.191504
1012	panel15	singleplex	ADE	ADE_HEX_03	100000	20210701_01	0.209025
1013	panel15	singleplex	ADE	ADE_HEX_03	100000	20210701_01	0.184942
1014	panel15	singleplex	ADE	ADE_HEX_03	100000	20210701_01	0.174603
1015	panel15	singleplex	ADE	ADE_HEX_03	100000	20210701_01	0.213571
1016	panel15	singleplex	ADE	ADE_HEX_03	100000	20210701_01	0.213887
1017	panel15	singleplex	ADE	ADE_HEX_03	100000	20210701_01	0.184906
1018	panel15	singleplex	ADE	ADE_HEX_03	100000	20210701_01	0.194266
1019	panel15	singleplex	ADE	ADE_HEX_03	100000	20210701_01	0.204576
1020	panel15	singleplex	ADE	ADE_HEX_03	100000	20210701_01	0.170506
1021	panel15	singleplex	ADE	ADE_HEX_03	100000	20210701_01	0.183602
1022	panel15	singleplex	ADE	ADE_HEX_03	100000	20210701_01	0.198674
1023	panel15	singleplex	ADE	ADE_HEX_03	100000	20210701_01	0.178439
1024	panel15	singleplex	ADE	ADE_HEX_03	100000	20210701_01	0.1865
1025	panel15	singleplex	ADE	ADE_HEX_03	100000	20210701_01	0.180329
1026	panel15	singleplex	ADE	ADE_HEX_03	100000	20210701_01	0.19616
1027	panel15	singleplex	ADE	ADE_HEX_03	100000	20210701_01	0.172059
1028	panel15	singleplex	ADE	ADE_HEX_03	100000	20210701_01	0.191343
1029	panel15	singleplex	ADE	ADE_HEX_03	100000	20210701_01	0.193935
1030	panel15	singleplex	ADE	ADE_HEX_03	100000	20210701_01	0.220658
1031	panel15	singleplex	ADE	ADE_HEX_03	100000	20210701_01	0.170923
1032	panel15	singleplex	ADE	ADE_HEX_03	100000	20210701_01	0.185143
1033	panel15	singleplex	ADE	ADE_HEX_03	100000	20210701_01	0.186541
1034	panel15	singleplex	ADE	ADE_HEX_03	100000	20210701_01	0.186945
1035	panel15	singleplex	ADE	ADE_HEX_03	100000	20210701_01	0.199277
1036	panel15	singleplex	ADE	ADE_HEX_03	100000	20210701_01	0.187539
1037	panel15	singleplex	ADE	ADE_HEX_03	100000	20210701_01	0.19232
1038	panel15	singleplex	ADE	ADE_HEX_03	100000	20210701_01	0.208902
1039	panel15	singleplex	ADE	ADE_HEX_03	100000	20210701_01	0.207175
1040	panel15	singleplex	ADE	ADE_HEX_03	100000	20210701_01	0.219353
1041	panel15	singleplex	ADE	ADE_HEX_03	100000	20210701_01	0.201445
1042	panel15	singleplex	ADE	ADE_HEX_03	100000	20210701_01	0.174089
1043	panel15	singleplex	ADE	ADE_HEX_03	100000	20210701_01	0.202882
1044	panel15	singleplex	ADE	ADE_HEX_03	100000	20210701_01	0.201172
1045	panel15	singleplex	ADE	ADE_HEX_03	100000	20210701_01	0.195257
1046	panel15	singleplex	ADE	ADE_HEX_03	100000	20210701_01	0.177772
1047	panel15	singleplex	ADE	ADE_HEX_03	100000	20210701_01	0.190949
1048	panel15	singleplex	ADE	ADE_HEX_03	100000	20210701_01	0.185353
1049	panel15	singleplex	ADE	ADE_HEX_03	100000	20210701_01	0.173751
1050	panel15	singleplex	ADE	ADE_HEX_03	100000	20210701_01	0.188554
1051	panel15	singleplex	ADE	ADE_HEX_03	100000	20210701_01	0.191206
1052	panel15	singleplex	ADE	ADE_HEX_03	100000	20210701_01	0.184914
1053	panel15	singleplex	ADE	ADE_HEX_03	100000	20210701_01	0.173066
1054	panel15	singleplex	ADE	ADE_HEX_03	100000	20210701_01	0.18477
1055	panel15	singleplex	ADE	ADE_HEX_03	100000	20210701_01	0.163578
1056	panel15	singleplex	ADE	ADE_HEX_03	100000	20210701_01	0.203478
1057	panel15	singleplex	ADE	ADE_HEX_03	100000	20210701_01	0.180728
1058	panel15	singleplex	ADE	ADE_HEX_03	100000	20210701_01	0.177971
1059	panel15	singleplex	ADE	ADE_HEX_03	100000	20210701_01	0.173253
1060	panel15	singleplex	ADE	ADE_HEX_03	100000	20210701_01	0.193459
1061	panel15	singleplex	ADE	ADE_HEX_03	100000	20210701_01	0.191607
1062	panel15	singleplex	ADE	ADE_HEX_03	100000	20210701_01	0.205529
1063	panel15	singleplex	ADE	ADE_HEX_03	100000	20210701_01	0.219446
1064	panel15	singleplex	ADE	ADE_HEX_03	100000	20210701_01	0.173991
1065	panel15	singleplex	ADE	ADE_HEX_03	100000	20210701_01	0.20348
1066	panel15	singleplex	ADE	ADE_HEX_03	100000	20210701_01	0.187792
1067	panel15	singleplex	ADE	ADE_HEX_03	100000	20210701_01	0.189739
1068	panel15	singleplex	ADE	ADE_HEX_03	100000	20210701_01	0.195922
1069	panel15	singleplex	ADE	ADE_HEX_03	100000	20210701_01	0.163295
1070	panel15	singleplex	ADE	ADE_HEX_03	100000	20210701_01	0.183678
1071	panel15	singleplex	ADE	ADE_HEX_03	100000	20210701_01	0.190195
1072	panel15	singleplex	ADE	ADE_HEX_03	100000	20210701_01	0.191061
1073	panel15	singleplex	ADE	ADE_HEX_03	100000	20210701_01	0.200579
1074	panel15	singleplex	ADE	ADE_HEX_03	100000	20210701_01	0.19038
1075	panel15	singleplex	ADE	ADE_HEX_03	100000	20210701_01	0.188511
1076	panel15	singleplex	ADE	ADE_HEX_03	100000	20210701_01	0.181336
1077	panel15	singleplex	ADE	ADE_HEX_03	100000	20210701_01	0.196572
1078	panel15	singleplex	ADE	ADE_HEX_03	100000	20210701_01	0.182028
1079	panel15	singleplex	ADE	ADE_HEX_03	100000	20210701_01	0.205334
1080	panel15	singleplex	ADE	ADE_HEX_03	100000	20210701_01	0.176545
1081	panel15	singleplex	ADE	ADE_HEX_03	100000	20210701_01	0.221744
1082	panel15	singleplex	ADE	ADE_HEX_03	100000	20210701_01	0.190442
1083	panel15	singleplex	ADE	ADE_HEX_03	100000	20210701_01	0.174047
1084	panel15	singleplex	ADE	ADE_HEX_03	100000	20210701_01	0.192122
1085	panel15	singleplex	ADE	ADE_HEX_03	100000	20210701_01	0.175624
1086	panel15	singleplex	ADE	ADE_HEX_03	100000	20210701_01	0.201289
1087	panel15	singleplex	ADE	ADE_HEX_03	100000	20210701_01	0.201516
1088	panel15	singleplex	ADE	ADE_HEX_03	100000	20210701_01	0.189926
1089	panel15	singleplex	ADE	ADE_HEX_03	100000	20210701_01	0.182548
1090	panel15	singleplex	ADE	ADE_HEX_03	100000	20210701_01	0.189437
1091	panel15	singleplex	ADE	ADE_HEX_03	100000	20210701_01	0.196538
1092	panel15	singleplex	ADE	ADE_HEX_03	100000	20210701_01	0.194805
1093	panel15	singleplex	ADE	ADE_HEX_03	100000	20210701_01	0.18536
1094	panel15	singleplex	ADE	ADE_HEX_03	100000	20210701_01	0.17245
1095	panel15	singleplex	ADE	ADE_HEX_03	100000	20210701_01	0.205662
1096	panel15	singleplex	ADE	ADE_HEX_03	100000	20210701_01	0.18043
1097	panel15	singleplex	ADE	ADE_HEX_03	100000	20210701_01	0.176216
1098	panel15	singleplex	ADE	ADE_HEX_03	100000	20210701_01	0.212188
1099	panel15	singleplex	ADE	ADE_HEX_03	100000	20210701_01	0.190088
1100	panel15	singleplex	ADE	ADE_HEX_03	100000	20210701_01	0.203119
1101	panel15	singleplex	ADE	ADE_HEX_03	100000	20210701_01	0.18941
1102	panel15	singleplex	ADE	ADE_HEX_03	100000	20210701_01	0.174112
1103	panel15	singleplex	ADE	ADE_HEX_03	100000	20210701_01	0.179707
1104	panel15	singleplex	ADE	ADE_HEX_03	100000	20210701_01	0.192473
1105	panel15	singleplex	ADE	ADE_HEX_03	100000	20210701_01	0.183152
1106	panel15	singleplex	ADE	ADE_HEX_03	100000	20210701_01	0.189838
1107	panel15	singleplex	ADE	ADE_HEX_03	100000	20210701_01	0.203281
1108	panel15	singleplex	ADE	ADE_HEX_03	100000	20210701_01	0.187823
1109	panel15	singleplex	ADE	ADE_HEX_03	100000	20210701_01	0.204024
1110	panel15	singleplex	ADE	ADE_HEX_03	100000	20210701_01	0.19843
1111	panel15	singleplex	ADE	ADE_HEX_03	100000	20210701_01	0.18528
1112	panel15	singleplex	ADE	ADE_HEX_03	100000	20210701_01	0.192009
1113	panel15	singleplex	ADE	ADE_HEX_03	100000	20210701_01	0.175345
1114	panel15	singleplex	ADE	ADE_HEX_03	100000	20210701_01	0.187811
1115	panel15	singleplex	ADE	ADE_HEX_03	100000	20210701_01	0.192214
1116	panel15	singleplex	ADE	ADE_HEX_03	100000	20210701_01	0.179657
1117	panel15	singleplex	ADE	ADE_HEX_03	100000	20210701_01	0.203512
1118	panel15	singleplex	ADE	ADE_HEX_03	100000	20210701_01	0.183166
1119	panel15	singleplex	ADE	ADE_HEX_03	100000	20210701_01	0.171198
1120	panel15	singleplex	ADE	ADE_HEX_03	100000	20210701_01	0.191792
1121	panel15	singleplex	ADE	ADE_HEX_03	100000	20210701_01	0.178253
1122	panel15	singleplex	ADE	ADE_HEX_03	100000	20210701_01	0.180448
1123	panel15	singleplex	ADE	ADE_HEX_03	100000	20210701_01	0.226695
1124	panel15	singleplex	ADE	ADE_HEX_03	100000	20210701_01	0.19565
1125	panel15	singleplex	ADE	ADE_HEX_03	100000	20210701_01	0.20722
1126	panel15	singleplex	ADE	ADE_HEX_03	100000	20210701_01	0.198522
1127	panel15	singleplex	ADE	ADE_HEX_03	100000	20210701_01	0.185524
1128	panel15	singleplex	ADE	ADE_HEX_03	100000	20210701_01	0.208361
1129	panel15	singleplex	ADE	ADE_HEX_03	100000	20210701_01	0.203216
1130	panel15	singleplex	ADE	ADE_HEX_03	100000	20210701_01	0.209169
1131	panel15	singleplex	ADE	ADE_HEX_03	100000	20210701_01	0.21151
1132	panel15	singleplex	ADE	ADE_HEX_03	100000	20210701_01	0.187084
1133	panel15	singleplex	ADE	ADE_HEX_03	100000	20210701_01	0.181533
1134	panel15	singleplex	ADE	ADE_HEX_03	100000	20210701_01	0.17157
1135	panel15	singleplex	ADE	ADE_HEX_03	100000	20210701_01	0.202424
1136	panel15	singleplex	ADE	ADE_HEX_03	100000	20210701_01	0.173461
1137	panel15	singleplex	ADE	ADE_HEX_03	100000	20210701_01	0.172467
1138	panel15	singleplex	ADE	ADE_HEX_03	100000	20210701_01	0.185567
1139	panel15	singleplex	ADE	ADE_HEX_03	100000	20210701_01	0.185196
1140	panel15	singleplex	ADE	ADE_HEX_03	100000	20210701_01	0.224919
1141	panel15	singleplex	ADE	ADE_HEX_03	100000	20210701_01	0.186126
1142	panel15	singleplex	ADE	ADE_HEX_03	100000	20210701_01	0.175101
1143	panel15	singleplex	ADE	ADE_HEX_03	100000	20210701_01	0.196884
1144	panel15	singleplex	ADE	ADE_HEX_03	100000	20210701_01	0.177015
1145	panel15	singleplex	ADE	ADE_HEX_03	100000	20210701_01	0.206465
1146	panel15	singleplex	ADE	ADE_HEX_03	100000	20210701_01	0.196322
1147	panel15	singleplex	ADE	ADE_HEX_03	100000	20210701_01	0.187164
1148	panel15	singleplex	ADE	ADE_HEX_03	100000	20210701_01	0.189457
1149	panel15	singleplex	ADE	ADE_HEX_03	100000	20210701_01	0.173924
1150	panel15	singleplex	ADE	ADE_HEX_03	100000	20210701_01	0.180476
1151	panel15	singleplex	ADE	ADE_HEX_03	100000	20210701_01	0.177404
1152	panel15	singleplex	ADE	ADE_HEX_03	100000	20210701_01	0.201344
1153	panel15	singleplex	ADE	ADE_HEX_03	100000	20210701_01	0.204202
1154	panel15	singleplex	ADE	ADE_HEX_03	100000	20210701_01	0.187853
1155	panel15	singleplex	ADE	ADE_HEX_03	100000	20210701_01	0.187754
1156	panel15	singleplex	ADE	ADE_HEX_03	100000	20210701_01	0.186603
1157	panel15	singleplex	ADE	ADE_HEX_03	100000	20210701_01	0.190046
1158	panel15	singleplex	ADE	ADE_HEX_03	100000	20210701_01	0.200891
1159	panel15	singleplex	ADE	ADE_HEX_03	100000	20210701_01	0.192133
1160	panel15	singleplex	ADE	ADE_HEX_03	100000	20210701_01	0.185067
1161	panel15	singleplex	ADE	ADE_HEX_03	100000	20210701_01	0.178598
1162	panel15	singleplex	ADE	ADE_HEX_03	100000	20210701_01	0.193089
1163	panel15	singleplex	ADE	ADE_HEX_03	100000	20210701_01	0.195429
1164	panel15	singleplex	ADE	ADE_HEX_03	100000	20210701_01	0.201711
1165	panel15	singleplex	ADE	ADE_HEX_03	100000	20210701_01	0.188335
1166	panel15	singleplex	ADE	ADE_HEX_03	100000	20210701_01	0.203345
1167	panel15	singleplex	ADE	ADE_HEX_03	100000	20210701_01	0.191151
1168	panel15	singleplex	ADE	ADE_HEX_03	100000	20210701_01	0.184493
1169	panel15	singleplex	ADE	ADE_HEX_03	100000	20210701_01	0.172531
1170	panel15	singleplex	ADE	ADE_HEX_03	100000	20210701_01	0.177439
1171	panel15	singleplex	ADE	ADE_HEX_03	100000	20210701_01	0.174064
1172	panel15	singleplex	ADE	ADE_HEX_03	100000	20210701_01	0.174997
1173	panel15	singleplex	ADE	ADE_HEX_03	100000	20210701_01	0.172103
1174	panel15	singleplex	ADE	ADE_HEX_03	100000	20210701_01	0.193466
1175	panel15	singleplex	ADE	ADE_HEX_03	100000	20210701_01	0.24299
1176	panel15	singleplex	ADE	ADE_HEX_03	100000	20210701_01	0.175291
1177	panel15	singleplex	ADE	ADE_HEX_03	100000	20210701_01	0.18661
1178	panel15	singleplex	ADE	ADE_HEX_03	100000	20210701_01	0.183371
1179	panel15	singleplex	ADE	ADE_HEX_03	100000	20210701_01	0.185251
1180	panel15	singleplex	ADE	ADE_HEX_03	100000	20210701_01	0.188753
1181	panel15	singleplex	ADE	ADE_HEX_03	100000	20210701_01	0.189203
1182	panel15	singleplex	ADE	ADE_HEX_03	100000	20210701_01	0.180773
1183	panel15	singleplex	ADE	ADE_HEX_03	100000	20210701_01	0.191592
1184	panel15	singleplex	ADE	ADE_HEX_03	100000	20210701_01	0.176908
1185	panel15	singleplex	ADE	ADE_HEX_03	100000	20210701_01	0.172597
1186	panel15	singleplex	ADE	ADE_HEX_03	100000	20210701_01	0.195595
1187	panel15	singleplex	ADE	ADE_HEX_03	100000	20210701_01	0.175028
1188	panel15	singleplex	ADE	ADE_HEX_03	100000	20210701_01	0.183158
1189	panel15	singleplex	ADE	ADE_HEX_03	100000	20210701_01	0.197117
1190	panel15	singleplex	ADE	ADE_HEX_03	100000	20210701_01	0.181971
1191	panel15	singleplex	ADE	ADE_HEX_03	100000	20210701_01	0.175604
1192	panel15	singleplex	ADE	ADE_HEX_03	100000	20210701_01	0.171008
1193	panel15	singleplex	ADE	ADE_HEX_03	100000	20210701_01	0.176473
1194	panel15	singleplex	ADE	ADE_HEX_03	100000	20210701_01	0.171082
1195	panel15	singleplex	ADE	ADE_HEX_03	100000	20210701_01	0.174007
1196	panel15	singleplex	ADE	ADE_HEX_03	100000	20210701_01	0.2161
1197	panel15	singleplex	ADE	ADE_HEX_03	100000	20210701_01	0.18813
1198	panel15	singleplex	ADE	ADE_HEX_03	100000	20210701_01	0.179943
1199	panel15	singleplex	ADE	ADE_HEX_03	100000	20210701_01	0.180145
1200	panel15	singleplex	ADE	ADE_HEX_03	100000	20210701_01	0.201994
1201	panel15	singleplex	ADE	ADE_HEX_03	100000	20210701_01	0.189652
1202	panel15	singleplex	ADE	ADE_HEX_03	100000	20210701_01	0.176201
1203	panel15	singleplex	ADE	ADE_HEX_03	100000	20210701_01	0.193866
1204	panel15	singleplex	ADE	ADE_HEX_03	100000	20210701_01	0.210739
1205	panel15	singleplex	ADE	ADE_HEX_03	100000	20210701_01	0.230293
1206	panel15	singleplex	ADE	ADE_HEX_03	100000	20210701_01	0.177223
1207	panel15	singleplex	ADE	ADE_HEX_03	100000	20210701_01	0.17665
1208	panel15	singleplex	ADE	ADE_HEX_03	100000	20210701_01	0.188334
1209	panel15	singleplex	ADE	ADE_HEX_03	100000	20210701_01	0.186002
1210	panel15	singleplex	ADE	ADE_HEX_03	100000	20210701_01	0.189877
1211	panel15	singleplex	ADE	ADE_HEX_03	100000	20210701_01	0.17079
1212	panel15	singleplex	ADE	ADE_HEX_03	100000	20210701_01	0.191547
1213	panel15	singleplex	ADE	ADE_HEX_03	100000	20210701_01	0.180482
1214	panel15	singleplex	ADE	ADE_HEX_03	100000	20210701_01	0.18674
1215	panel15	singleplex	ADE	ADE_HEX_03	100000	20210701_01	0.189076
1216	panel15	singleplex	ADE	ADE_HEX_03	100000	20210701_01	0.184067
1217	panel15	singleplex	ADE	ADE_HEX_03	100000	20210701_01	0.189966
1218	panel15	singleplex	ADE	ADE_HEX_03	100000	20210701_01	0.184474
1219	panel15	singleplex	ADE	ADE_HEX_03	100000	20210701_01	0.199939
1220	panel15	singleplex	ADE	ADE_HEX_03	100000	20210701_01	0.191834
1221	panel15	singleplex	ADE	ADE_HEX_03	100000	20210701_01	0.200364
1222	panel15	singleplex	ADE	ADE_HEX_03	100000	20210701_01	0.191164
1223	panel15	singleplex	ADE	ADE_HEX_03	100000	20210701_01	0.193882
1224	panel15	singleplex	ADE	ADE_HEX_03	100000	20210701_01	0.210796
1225	panel15	singleplex	ADE	ADE_HEX_03	100000	20210701_01	0.200677
1226	panel15	singleplex	ADE	ADE_HEX_03	100000	20210701_01	0.194364
1227	panel15	singleplex	ADE	ADE_HEX_03	100000	20210701_01	0.187042
1228	panel15	singleplex	ADE	ADE_HEX_03	100000	20210701_01	0.195935
1229	panel15	singleplex	ADE	ADE_HEX_03	100000	20210701_01	0.187625
1230	panel15	singleplex	ADE	ADE_HEX_03	100000	20210701_01	0.190083
1231	panel15	singleplex	ADE	ADE_HEX_03	100000	20210701_01	0.169908
1232	panel15	singleplex	ADE	ADE_HEX_03	100000	20210701_01	0.176936
1233	panel15	singleplex	ADE	ADE_HEX_03	100000	20210701_01	0.194031
1234	panel15	singleplex	ADE	ADE_HEX_03	100000	20210701_01	0.183553
1235	panel15	singleplex	ADE	ADE_HEX_03	100000	20210701_01	0.181964
1236	panel15	singleplex	ADE	ADE_HEX_03	100000	20210701_01	0.190575
1237	panel15	singleplex	ADE	ADE_HEX_03	100000	20210701_01	0.210506
1238	panel15	singleplex	ADE	ADE_HEX_03	100000	20210701_01	0.190093
1239	panel15	singleplex	ADE	ADE_HEX_03	100000	20210701_01	0.186924
1240	panel15	singleplex	ADE	ADE_HEX_03	100000	20210701_01	0.169382
1241	panel15	singleplex	ADE	ADE_HEX_03	100000	20210701_01	0.177117
1242	panel15	singleplex	ADE	ADE_HEX_03	100000	20210701_01	0.198462
1243	panel15	singleplex	ADE	ADE_HEX_03	100000	20210701_01	0.18034
1244	panel15	singleplex	ADE	ADE_HEX_03	100000	20210701_01	0.213733
1245	panel15	singleplex	ADE	ADE_HEX_03	100000	20210701_01	0.18878
1246	panel15	singleplex	ADE	ADE_HEX_03	100000	20210701_01	0.187509
1247	panel15	singleplex	ADE	ADE_HEX_03	100000	20210701_01	0.182151
1248	panel15	singleplex	ADE	ADE_HEX_03	100000	20210701_01	0.202008
1249	panel15	singleplex	ADE	ADE_HEX_03	100000	20210701_01	0.215312
1250	panel15	singleplex	ADE	ADE_HEX_03	100000	20210701_01	0.193177
1251	panel15	singleplex	ADE	ADE_HEX_03	100000	20210701_01	0.208294
1252	panel15	singleplex	ADE	ADE_HEX_03	100000	20210701_01	0.19718
1253	panel15	singleplex	ADE	ADE_HEX_03	100000	20210701_01	0.188228
1254	panel15	singleplex	ADE	ADE_HEX_03	100000	20210701_01	0.176871
1255	panel15	singleplex	ADE	ADE_HEX_03	100000	20210701_01	0.179072
1256	panel15	singleplex	ADE	ADE_HEX_03	100000	20210701_01	0.179905
1257	panel15	singleplex	ADE	ADE_HEX_03	100000	20210701_01	0.20215
1258	panel15	singleplex	ADE	ADE_HEX_03	100000	20210701_01	0.206283
1259	panel15	singleplex	ADE	ADE_HEX_03	100000	20210701_01	0.19163
1260	panel15	singleplex	ADE	ADE_HEX_03	100000	20210701_01	0.187979
1261	panel15	singleplex	ADE	ADE_HEX_03	100000	20210701_01	0.189497
1262	panel15	singleplex	ADE	ADE_HEX_03	100000	20210701_01	0.200407
1263	panel15	singleplex	ADE	ADE_HEX_03	100000	20210701_01	0.196294
1264	panel15	singleplex	ADE	ADE_HEX_03	100000	20210701_01	0.197148
1265	panel15	singleplex	ADE	ADE_HEX_03	100000	20210701_01	0.196879
1266	panel15	singleplex	ADE	ADE_HEX_03	100000	20210701_01	0.203219
1267	panel15	singleplex	ADE	ADE_HEX_03	100000	20210701_01	0.193789
1268	panel15	singleplex	ADE	ADE_HEX_03	100000	20210701_01	0.200471
1269	panel15	singleplex	ADE	ADE_HEX_03	100000	20210701_01	0.176057
1270	panel15	singleplex	ADE	ADE_HEX_03	100000	20210701_01	0.183871
1271	panel15	singleplex	ADE	ADE_HEX_03	100000	20210701_01	0.191628
1272	panel15	singleplex	ADE	ADE_HEX_03	100000	20210701_01	0.183614
1273	panel15	singleplex	ADE	ADE_HEX_03	100000	20210701_01	0.193458
1274	panel15	singleplex	ADE	ADE_HEX_03	100000	20210701_01	0.182719
1275	panel15	singleplex	ADE	ADE_HEX_03	100000	20210701_01	0.171025
1276	panel15	singleplex	ADE	ADE_HEX_03	100000	20210701_01	0.186695
1277	panel15	singleplex	ADE	ADE_HEX_03	100000	20210701_01	0.186301
1278	panel15	singleplex	ADE	ADE_HEX_03	100000	20210701_01	0.190271
1279	panel15	singleplex	ADE	ADE_HEX_03	100000	20210701_01	0.197503
1280	panel15	singleplex	ADE	ADE_HEX_03	100000	20210701_01	0.185812
1281	panel15	singleplex	ADE	ADE_HEX_03	100000	20210701_01	0.183223
1282	panel15	singleplex	ADE	ADE_HEX_03	100000	20210701_01	0.204479
1283	panel15	singleplex	ADE	ADE_HEX_03	100000	20210701_01	0.186582
1284	panel15	singleplex	ADE	ADE_HEX_03	100000	20210701_01	0.193382
1285	panel15	singleplex	ADE	ADE_HEX_03	100000	20210701_01	0.180996
1286	panel15	singleplex	ADE	ADE_HEX_03	100000	20210701_01	0.196263
1287	panel15	singleplex	ADE	ADE_HEX_03	100000	20210701_01	0.195013
1288	panel15	singleplex	ADE	ADE_HEX_03	100000	20210701_01	0.19015
1289	panel15	singleplex	ADE	ADE_HEX_03	100000	20210701_01	0.188155
1290	panel15	singleplex	ADE	ADE_HEX_03	100000	20210701_01	0.193875
1291	panel15	singleplex	ADE	ADE_HEX_03	100000	20210701_01	0.172168
1292	panel15	singleplex	ADE	ADE_HEX_03	100000	20210701_01	0.174285
1293	panel15	singleplex	ADE	ADE_HEX_03	100000	20210701_01	0.161557
1294	panel15	singleplex	ADE	ADE_HEX_03	100000	20210701_01	0.189679
1295	panel15	singleplex	ADE	ADE_HEX_03	100000	20210701_01	0.187637
1296	panel15	singleplex	ADE	ADE_HEX_03	100000	20210701_01	0.195787
1297	panel15	singleplex	ADE	ADE_HEX_03	100000	20210701_01	0.177492
1298	panel15	singleplex	ADE	ADE_HEX_03	100000	20210701_01	0.190673
1299	panel15	singleplex	ADE	ADE_HEX_03	100000	20210701_01	0.197709
1300	panel15	singleplex	ADE	ADE_HEX_03	100000	20210701_01	0.199046
1301	panel15	singleplex	ADE	ADE_HEX_03	100000	20210701_01	0.201208
1302	panel15	singleplex	ADE	ADE_HEX_03	100000	20210701_01	0.184426
1303	panel15	singleplex	ADE	ADE_HEX_03	100000	20210701_01	0.192754
1304	panel15	singleplex	ADE	ADE_HEX_03	100000	20210701_01	0.172161
1305	panel33	singleplex	CHK	CHK_N_02	100000	20210701_01	0.363178
1306	panel33	singleplex	CHK	CHK_N_02	100000	20210701_01	0.363228
1307	panel33	singleplex	CHK	CHK_N_02	100000	20210701_01	0.356389
1308	panel33	singleplex	CHK	CHK_N_02	100000	20210701_01	0.36531
1309	panel33	singleplex	CHK	CHK_N_02	100000	20210701_01	0.360206
1310	panel33	singleplex	CHK	CHK_N_02	100000	20210701_01	0.363289
1311	panel33	singleplex	CHK	CHK_N_02	100000	20210701_01	0.35562
1312	panel33	singleplex	CHK	CHK_N_02	100000	20210701_01	0.362842
1313	panel33	singleplex	CHK	CHK_N_02	100000	20210701_01	0.362139
1314	panel33	singleplex	CHK	CHK_N_02	100000	20210701_01	0.370193
1315	panel33	singleplex	CHK	CHK_N_02	100000	20210701_01	0.349746
1316	panel33	singleplex	CHK	CHK_N_02	100000	20210701_01	0.363325
1317	panel33	singleplex	CHK	CHK_N_02	100000	20210701_01	0.361394
1318	panel33	singleplex	CHK	CHK_N_02	100000	20210701_01	0.361821
1319	panel33	singleplex	CHK	CHK_N_02	100000	20210701_01	0.359303
1320	panel33	singleplex	CHK	CHK_N_02	100000	20210701_01	0.368001
1321	panel33	singleplex	CHK	CHK_N_02	100000	20210701_01	0.363375
1322	panel33	singleplex	CHK	CHK_N_02	100000	20210701_01	0.3606
1323	panel33	singleplex	CHK	CHK_N_02	100000	20210701_01	0.359261
1324	panel33	singleplex	CHK	CHK_N_02	100000	20210701_01	0.361812
1325	panel33	singleplex	CHK	CHK_N_02	100000	20210701_01	0.358411
1326	panel33	singleplex	CHK	CHK_N_02	100000	20210701_01	0.361938
1327	panel33	singleplex	CHK	CHK_N_02	100000	20210701_01	0.364505
1328	panel33	singleplex	CHK	CHK_N_02	100000	20210701_01	0.361519
1329	panel33	singleplex	CHK	CHK_N_02	100000	20210701_01	0.358198
1330	panel33	singleplex	CHK	CHK_N_02	100000	20210701_01	0.3637
1331	panel33	singleplex	CHK	CHK_N_02	100000	20210701_01	0.366873
1332	panel33	singleplex	CHK	CHK_N_02	100000	20210701_01	0.368163
1333	panel33	singleplex	CHK	CHK_N_02	100000	20210701_01	0.36428
1334	panel33	singleplex	CHK	CHK_N_02	100000	20210701_01	0.361511
1335	panel33	singleplex	CHK	CHK_N_02	100000	20210701_01	0.36432
1336	panel33	singleplex	CHK	CHK_N_02	100000	20210701_01	0.365372
1337	panel33	singleplex	CHK	CHK_N_02	100000	20210701_01	0.356752
1338	panel33	singleplex	CHK	CHK_N_02	100000	20210701_01	0.366216
1339	panel33	singleplex	CHK	CHK_N_02	100000	20210701_01	0.36907
1340	panel33	singleplex	CHK	CHK_N_02	100000	20210701_01	0.352744
1341	panel33	singleplex	CHK	CHK_N_02	100000	20210701_01	0.370366
1342	panel33	singleplex	CHK	CHK_N_02	100000	20210701_01	0.366883
1343	panel33	singleplex	CHK	CHK_N_02	100000	20210701_01	0.354017
1344	panel33	singleplex	CHK	CHK_N_02	100000	20210701_01	0.357031
1345	panel33	singleplex	CHK	CHK_N_02	100000	20210701_01	0.354869
1346	panel33	singleplex	CHK	CHK_N_02	100000	20210701_01	0.36841
1347	panel33	singleplex	CHK	CHK_N_02	100000	20210701_01	0.362213
1348	panel33	singleplex	CHK	CHK_N_02	100000	20210701_01	0.362413
1349	panel33	singleplex	CHK	CHK_N_02	100000	20210701_01	0.358025
1350	panel33	singleplex	CHK	CHK_N_02	100000	20210701_01	0.365769
1351	panel33	singleplex	CHK	CHK_N_02	100000	20210701_01	0.363034
1352	panel33	singleplex	CHK	CHK_N_02	100000	20210701_01	0.364034
1353	panel33	singleplex	CHK	CHK_N_02	100000	20210701_01	0.363632
1354	panel33	singleplex	CHK	CHK_N_02	100000	20210701_01	0.350988
1355	panel33	singleplex	CHK	CHK_N_02	100000	20210701_01	0.36444
1356	panel33	singleplex	CHK	CHK_N_02	100000	20210701_01	0.365167
1357	panel33	singleplex	CHK	CHK_N_02	100000	20210701_01	0.329566
1358	panel33	singleplex	CHK	CHK_N_02	100000	20210701_01	0.355431
1359	panel33	singleplex	CHK	CHK_N_02	100000	20210701_01	0.352829
1360	panel33	singleplex	CHK	CHK_N_02	100000	20210701_01	0.356075
1361	panel33	singleplex	CHK	CHK_N_02	100000	20210701_01	0.372376
1362	panel33	singleplex	CHK	CHK_N_02	100000	20210701_01	0.369899
1363	panel33	singleplex	CHK	CHK_N_02	100000	20210701_01	0.375321
1364	panel33	singleplex	CHK	CHK_N_02	100000	20210701_01	0.373153
1365	panel33	singleplex	CHK	CHK_N_02	100000	20210701_01	0.368772
1366	panel33	singleplex	CHK	CHK_N_02	100000	20210701_01	0.361793
1367	panel33	singleplex	CHK	CHK_N_02	100000	20210701_01	0.363037
1368	panel33	singleplex	CHK	CHK_N_02	100000	20210701_01	0.361349
1369	panel33	singleplex	CHK	CHK_N_02	100000	20210701_01	0.364004
1370	panel33	singleplex	CHK	CHK_N_02	100000	20210701_01	0.369732
1371	panel33	singleplex	CHK	CHK_N_02	100000	20210701_01	0.367533
1372	panel33	singleplex	CHK	CHK_N_02	100000	20210701_01	0.371581
1373	panel33	singleplex	CHK	CHK_N_02	100000	20210701_01	0.38376
1374	panel33	singleplex	CHK	CHK_N_02	100000	20210701_01	0.372953
1375	panel33	singleplex	CHK	CHK_N_02	100000	20210701_01	0.361284
1376	panel33	singleplex	CHK	CHK_N_02	100000	20210701_01	0.36288
1377	panel33	singleplex	CHK	CHK_N_02	100000	20210701_01	0.362852
1378	panel33	singleplex	CHK	CHK_N_02	100000	20210701_01	0.365996
1379	panel33	singleplex	CHK	CHK_N_02	100000	20210701_01	0.357392
1380	panel33	singleplex	CHK	CHK_N_02	100000	20210701_01	0.363041
1381	panel33	singleplex	CHK	CHK_N_02	100000	20210701_01	0.365272
1382	panel33	singleplex	CHK	CHK_N_02	100000	20210701_01	0.367621
1383	panel33	singleplex	CHK	CHK_N_02	100000	20210701_01	0.359711
1384	panel33	singleplex	CHK	CHK_N_02	100000	20210701_01	0.363772
1385	panel33	singleplex	CHK	CHK_N_02	100000	20210701_01	0.361452
1386	panel33	singleplex	CHK	CHK_N_02	100000	20210701_01	0.36218
1387	panel33	singleplex	CHK	CHK_N_02	100000	20210701_01	0.359045
1388	panel33	singleplex	CHK	CHK_N_02	100000	20210701_01	0.356925
1389	panel33	singleplex	CHK	CHK_N_02	100000	20210701_01	0.366506
1390	panel33	singleplex	CHK	CHK_N_02	100000	20210701_01	0.376549
1391	panel33	singleplex	CHK	CHK_N_02	100000	20210701_01	0.35775
1392	panel33	singleplex	CHK	CHK_N_02	100000	20210701_01	0.342488
1393	panel33	singleplex	CHK	CHK_N_02	100000	20210701_01	0.372083
1394	panel33	singleplex	CHK	CHK_N_02	100000	20210701_01	0.36089
1395	panel33	singleplex	CHK	CHK_N_02	100000	20210701_01	0.358843
1396	panel33	singleplex	CHK	CHK_N_02	100000	20210701_01	0.364863
1397	panel33	singleplex	CHK	CHK_N_02	100000	20210701_01	0.359224
1398	panel33	singleplex	CHK	CHK_N_02	100000	20210701_01	0.354153
1399	panel33	singleplex	CHK	CHK_N_02	100000	20210701_01	0.361464
1400	panel33	singleplex	CHK	CHK_N_02	100000	20210701_01	0.359953
1401	panel33	singleplex	CHK	CHK_N_02	100000	20210701_01	0.360717
1402	panel33	singleplex	CHK	CHK_N_02	100000	20210701_01	0.365886
1403	panel33	singleplex	CHK	CHK_N_02	100000	20210701_01	0.365795
1404	panel33	singleplex	CHK	CHK_N_02	100000	20210701_01	0.361527
1405	panel33	singleplex	CHK	CHK_N_02	100000	20210701_01	0.362712
1406	panel33	singleplex	CHK	CHK_N_02	100000	20210701_01	0.362151
1407	panel33	singleplex	CHK	CHK_N_02	100000	20210701_01	0.348727
1408	panel33	singleplex	CHK	CHK_N_02	100000	20210701_01	0.356189
1409	panel33	singleplex	CHK	CHK_N_02	100000	20210701_01	0.349234
1410	panel33	singleplex	CHK	CHK_N_02	100000	20210701_01	0.3493
1411	panel33	singleplex	CHK	CHK_N_02	100000	20210701_01	0.351715
1412	panel33	singleplex	CHK	CHK_N_02	100000	20210701_01	0.361828
1413	panel33	singleplex	CHK	CHK_N_02	100000	20210701_01	0.368625
1414	panel33	singleplex	CHK	CHK_N_02	100000	20210701_01	0.373493
1415	panel33	singleplex	CHK	CHK_N_02	100000	20210701_01	0.354728
1416	panel33	singleplex	CHK	CHK_N_02	100000	20210701_01	0.370457
1417	panel33	singleplex	CHK	CHK_N_02	100000	20210701_01	0.353899
1418	panel33	singleplex	CHK	CHK_N_02	100000	20210701_01	0.352535
1419	panel33	singleplex	CHK	CHK_N_02	100000	20210701_01	0.35238
1420	panel33	singleplex	CHK	CHK_N_02	100000	20210701_01	0.352284
1421	panel33	singleplex	CHK	CHK_N_02	100000	20210701_01	0.355189
1422	panel33	singleplex	CHK	CHK_N_02	100000	20210701_01	0.35253
1423	panel33	singleplex	CHK	CHK_N_02	100000	20210701_01	0.348717
1424	panel33	singleplex	CHK	CHK_N_02	100000	20210701_01	0.348594
1425	panel33	singleplex	CHK	CHK_N_02	100000	20210701_01	0.349457
1426	panel33	singleplex	CHK	CHK_N_02	100000	20210701_01	0.348133
1427	panel33	singleplex	CHK	CHK_N_02	100000	20210701_01	0.3695
1428	panel33	singleplex	CHK	CHK_N_02	100000	20210701_01	0.361278
1429	panel33	singleplex	CHK	CHK_N_02	100000	20210701_01	0.361703
1430	panel33	singleplex	CHK	CHK_N_02	100000	20210701_01	0.361859
1431	panel33	singleplex	CHK	CHK_N_02	100000	20210701_01	0.361901
1432	panel33	singleplex	CHK	CHK_N_02	100000	20210701_01	0.368091
1433	panel33	singleplex	CHK	CHK_N_02	100000	20210701_01	0.363523
1434	panel33	singleplex	CHK	CHK_N_02	100000	20210701_01	0.36371
1435	panel33	singleplex	CHK	CHK_N_02	100000	20210701_01	0.359416
1436	panel33	singleplex	CHK	CHK_N_02	100000	20210701_01	0.352472
1437	panel33	singleplex	CHK	CHK_N_02	100000	20210701_01	0.367833
1438	panel33	singleplex	CHK	CHK_N_02	100000	20210701_01	0.360259
1439	panel33	singleplex	CHK	CHK_N_02	100000	20210701_01	0.36919
1440	panel33	singleplex	CHK	CHK_N_02	100000	20210701_01	0.36008
1441	panel33	singleplex	CHK	CHK_N_02	100000	20210701_01	0.378082
1442	panel33	singleplex	CHK	CHK_N_02	100000	20210701_01	0.380213
1443	panel33	singleplex	CHK	CHK_N_02	100000	20210701_01	0.369896
1444	panel33	singleplex	CHK	CHK_N_02	100000	20210701_01	0.353699
1445	panel33	singleplex	CHK	CHK_N_02	100000	20210701_01	0.370817
1446	panel33	singleplex	CHK	CHK_N_02	100000	20210701_01	0.361347
1447	panel33	singleplex	CHK	CHK_N_02	100000	20210701_01	0.362176
1448	panel33	singleplex	CHK	CHK_N_02	100000	20210701_01	0.355712
1449	panel33	singleplex	CHK	CHK_N_02	100000	20210701_01	0.354985
1450	panel33	singleplex	CHK	CHK_N_02	100000	20210701_01	0.357269
1451	panel33	singleplex	CHK	CHK_N_02	100000	20210701_01	0.35707
1452	panel33	singleplex	CHK	CHK_N_02	100000	20210701_01	0.352604
1453	panel33	singleplex	CHK	CHK_N_02	100000	20210701_01	0.354862
1454	panel33	singleplex	CHK	CHK_N_02	100000	20210701_01	0.35306
1455	panel33	singleplex	CHK	CHK_N_02	100000	20210701_01	0.360975
1456	panel33	singleplex	CHK	CHK_N_02	100000	20210701_01	0.357014
1457	panel33	singleplex	CHK	CHK_N_02	100000	20210701_01	0.358757
1458	panel33	singleplex	CHK	CHK_N_02	100000	20210701_01	0.360503
1459	panel33	singleplex	CHK	CHK_N_02	100000	20210701_01	0.351247
1460	panel33	singleplex	CHK	CHK_N_02	100000	20210701_01	0.353541
1461	panel33	singleplex	CHK	CHK_N_02	100000	20210701_01	0.357737
1462	panel33	singleplex	CHK	CHK_N_02	100000	20210701_01	0.354924
1463	panel33	singleplex	CHK	CHK_N_02	100000	20210701_01	0.357431
1464	panel33	singleplex	CHK	CHK_N_02	100000	20210701_01	0.358723
1465	panel33	singleplex	CHK	CHK_N_02	100000	20210701_01	0.358331
1466	panel33	singleplex	CHK	CHK_N_02	100000	20210701_01	0.36316
1467	panel33	singleplex	CHK	CHK_N_02	100000	20210701_01	0.352128
1468	panel33	singleplex	CHK	CHK_N_02	100000	20210701_01	0.357574
1469	panel33	singleplex	CHK	CHK_N_02	100000	20210701_01	0.362148
1470	panel33	singleplex	CHK	CHK_N_02	100000	20210701_01	0.35293
1471	panel33	singleplex	CHK	CHK_N_02	100000	20210701_01	0.35303
1472	panel33	singleplex	CHK	CHK_N_02	100000	20210701_01	0.352698
1473	panel33	singleplex	CHK	CHK_N_02	100000	20210701_01	0.361297
1474	panel33	singleplex	CHK	CHK_N_02	100000	20210701_01	0.354068
1475	panel33	singleplex	CHK	CHK_N_02	100000	20210701_01	0.351073
1476	panel33	singleplex	CHK	CHK_N_02	100000	20210701_01	0.350267
1477	panel33	singleplex	CHK	CHK_N_02	100000	20210701_01	0.359123
1478	panel33	singleplex	CHK	CHK_N_02	100000	20210701_01	0.353045
1479	panel33	singleplex	CHK	CHK_N_02	100000	20210701_01	0.34743
1480	panel33	singleplex	CHK	CHK_N_02	100000	20210701_01	0.36787
1481	panel33	singleplex	CHK	CHK_N_02	100000	20210701_01	0.335935
1482	panel33	singleplex	CHK	CHK_N_02	100000	20210701_01	0.362799
1483	panel33	singleplex	CHK	CHK_N_02	100000	20210701_01	0.35304
1484	panel33	singleplex	CHK	CHK_N_02	100000	20210701_01	0.353835
1485	panel33	singleplex	CHK	CHK_N_02	100000	20210701_01	0.352651
1486	panel33	singleplex	CHK	CHK_N_02	100000	20210701_01	0.360067
1487	panel33	singleplex	CHK	CHK_N_02	100000	20210701_01	0.35401
1488	panel33	singleplex	CHK	CHK_N_02	100000	20210701_01	0.35704
1489	panel33	singleplex	CHK	CHK_N_02	100000	20210701_01	0.360916
1490	panel33	singleplex	CHK	CHK_N_02	100000	20210701_01	0.369723
1491	panel33	singleplex	CHK	CHK_N_02	100000	20210701_01	0.361918
1492	panel33	singleplex	CHK	CHK_N_02	100000	20210701_01	0.364206
1493	panel33	singleplex	CHK	CHK_N_02	100000	20210701_01	0.348925
1494	panel33	singleplex	CHK	CHK_N_02	100000	20210701_01	0.309849
1495	panel33	singleplex	CHK	CHK_N_02	100000	20210701_01	0.360553
1496	panel33	singleplex	CHK	CHK_N_02	100000	20210701_01	0.363115
1497	panel33	singleplex	CHK	CHK_N_02	100000	20210701_01	0.358193
1498	panel33	singleplex	CHK	CHK_N_02	100000	20210701_01	0.227179
1499	panel33	singleplex	CHK	CHK_N_02	100000	20210701_01	0.360959
1500	panel33	singleplex	CHK	CHK_N_02	100000	20210701_01	0.366202
1501	panel33	singleplex	CHK	CHK_N_02	100000	20210701_01	0.358035
1502	panel33	singleplex	CHK	CHK_N_02	100000	20210701_01	0.353971
1503	panel33	singleplex	CHK	CHK_N_02	100000	20210701_01	0.364835
1504	panel33	singleplex	CHK	CHK_N_02	100000	20210701_01	0.360052
1505	panel33	singleplex	CHK	CHK_N_02	100000	20210701_01	0.365533
1506	panel33	singleplex	CHK	CHK_N_02	100000	20210701_01	0.365868
1507	panel33	singleplex	CHK	CHK_N_02	100000	20210701_01	0.384288
1508	panel33	singleplex	CHK	CHK_N_02	100000	20210701_01	0.355416
1509	panel33	singleplex	CHK	CHK_N_02	100000	20210701_01	0.362514
1510	panel33	singleplex	CHK	CHK_N_02	100000	20210701_01	0.349053
1511	panel33	singleplex	CHK	CHK_N_02	100000	20210701_01	0.357584
1512	panel33	singleplex	CHK	CHK_N_02	100000	20210701_01	0.357285
1513	panel33	singleplex	CHK	CHK_N_02	100000	20210701_01	0.368468
1514	panel33	singleplex	CHK	CHK_N_02	100000	20210701_01	0.361522
1515	panel33	singleplex	CHK	CHK_N_02	100000	20210701_01	0.368172
1516	panel33	singleplex	CHK	CHK_N_02	100000	20210701_01	0.347605
1517	panel33	singleplex	CHK	CHK_N_02	100000	20210701_01	0.363268
1518	panel33	singleplex	CHK	CHK_N_02	100000	20210701_01	0.35934
1519	panel33	singleplex	CHK	CHK_N_02	100000	20210701_01	0.361691
1520	panel33	singleplex	CHK	CHK_N_02	100000	20210701_01	0.350586
1521	panel33	singleplex	CHK	CHK_N_02	100000	20210701_01	0.390941
1522	panel33	singleplex	CHK	CHK_N_02	100000	20210701_01	0.360653
1523	panel33	singleplex	CHK	CHK_N_02	100000	20210701_01	0.351404
1524	panel33	singleplex	CHK	CHK_N_02	100000	20210701_01	0.359613
1525	panel33	singleplex	CHK	CHK_N_02	100000	20210701_01	0.363974
1526	panel33	singleplex	CHK	CHK_N_02	100000	20210701_01	0.360105
1527	panel33	singleplex	CHK	CHK_N_02	100000	20210701_01	0.369318
1528	panel33	singleplex	CHK	CHK_N_02	100000	20210701_01	0.363213
1529	panel33	singleplex	CHK	CHK_N_02	100000	20210701_01	0.363364
1530	panel33	singleplex	CHK	CHK_N_02	100000	20210701_01	0.353565
1531	panel33	singleplex	CHK	CHK_N_02	100000	20210701_01	0.35516
1532	panel33	singleplex	CHK	CHK_N_02	100000	20210701_01	0.363124
1533	panel33	singleplex	CHK	CHK_N_02	100000	20210701_01	0.36233
1534	panel33	singleplex	CHK	CHK_N_02	100000	20210701_01	0.34708
1535	panel33	singleplex	CHK	CHK_N_02	100000	20210701_01	0.353229
1536	panel33	singleplex	CHK	CHK_N_02	100000	20210701_01	0.355972
1537	panel33	singleplex	CHK	CHK_N_02	100000	20210701_01	0.35323
1538	panel33	singleplex	CHK	CHK_N_02	100000	20210701_01	0.350416
1539	panel33	singleplex	CHK	CHK_N_02	100000	20210701_01	0.354695
1540	panel33	singleplex	CHK	CHK_N_02	100000	20210701_01	0.362404
1541	panel33	singleplex	CHK	CHK_N_02	100000	20210701_01	0.359174
1542	panel33	singleplex	CHK	CHK_N_02	100000	20210701_01	0.359212
1543	panel33	singleplex	CHK	CHK_N_02	100000	20210701_01	0.359431
1544	panel33	singleplex	CHK	CHK_N_02	100000	20210701_01	0.356023
1545	panel33	singleplex	CHK	CHK_N_02	100000	20210701_01	0.354421
1546	panel33	singleplex	CHK	CHK_N_02	100000	20210701_01	0.357557
1547	panel33	singleplex	CHK	CHK_N_02	100000	20210701_01	0.360509
1548	panel33	singleplex	CHK	CHK_N_02	100000	20210701_01	0.369564
1549	panel33	singleplex	CHK	CHK_N_02	100000	20210701_01	0.359579
1550	panel33	singleplex	CHK	CHK_N_02	100000	20210701_01	0.381151
1551	panel33	singleplex	CHK	CHK_N_02	100000	20210701_01	0.357458
1552	panel33	singleplex	CHK	CHK_N_02	100000	20210701_01	0.369421
1553	panel33	singleplex	CHK	CHK_N_02	100000	20210701_01	0.363761
1554	panel33	singleplex	CHK	CHK_N_02	100000	20210701_01	0.370527
1555	panel33	singleplex	CHK	CHK_N_02	100000	20210701_01	0.367193
1556	panel33	singleplex	CHK	CHK_N_02	100000	20210701_01	0.359854
1557	panel33	singleplex	CHK	CHK_N_02	100000	20210701_01	0.369282
1558	panel33	singleplex	CHK	CHK_N_02	100000	20210701_01	0.362801
1559	panel33	singleplex	CHK	CHK_N_02	100000	20210701_01	0.357612
1560	panel33	singleplex	CHK	CHK_N_02	100000	20210701_01	0.352791
1561	panel33	singleplex	CHK	CHK_N_02	100000	20210701_01	0.353381
1562	panel33	singleplex	CHK	CHK_N_02	100000	20210701_01	0.353655
1563	panel33	singleplex	CHK	CHK_N_02	100000	20210701_01	0.375022
1564	panel33	singleplex	CHK	CHK_N_02	100000	20210701_01	0.361756
1565	panel33	singleplex	CHK	CHK_N_02	100000	20210701_01	0.365502
1566	panel33	singleplex	CHK	CHK_N_02	100000	20210701_01	0.375028
1567	panel33	singleplex	CHK	CHK_N_02	100000	20210701_01	0.368735
1568	panel33	singleplex	CHK	CHK_N_02	100000	20210701_01	0.365054
1569	panel33	singleplex	CHK	CHK_N_02	100000	20210701_01	0.362184
1570	panel33	singleplex	CHK	CHK_N_02	100000	20210701_01	0.369312
1571	panel33	singleplex	CHK	CHK_N_02	100000	20210701_01	0.362492
1572	panel33	singleplex	CHK	CHK_N_02	100000	20210701_01	0.365093
1573	panel33	singleplex	CHK	CHK_N_02	100000	20210701_01	0.372881
1574	panel33	singleplex	CHK	CHK_N_02	100000	20210701_01	0.373774
1575	panel33	singleplex	CHK	CHK_N_02	100000	20210701_01	0.361794
1576	panel33	singleplex	CHK	CHK_N_02	100000	20210701_01	0.359757
1577	panel33	singleplex	CHK	CHK_N_02	100000	20210701_01	0.35647
1578	panel33	singleplex	CHK	CHK_N_02	100000	20210701_01	0.359794
1579	panel33	singleplex	CHK	CHK_N_02	100000	20210701_01	0.343086
1580	panel33	singleplex	CHK	CHK_N_02	100000	20210701_01	0.37744
1581	panel33	singleplex	CHK	CHK_N_02	100000	20210701_01	0.358339
1582	panel33	singleplex	CHK	CHK_N_02	100000	20210701_01	0.357386
1583	panel33	singleplex	CHK	CHK_N_02	100000	20210701_01	0.358957
1584	panel33	singleplex	CHK	CHK_N_02	100000	20210701_01	0.350673
1585	panel33	singleplex	CHK	CHK_N_02	100000	20210701_01	0.356298
1586	panel33	singleplex	CHK	CHK_N_02	100000	20210701_01	0.371601
1587	panel33	singleplex	CHK	CHK_N_02	100000	20210701_01	0.362565
1588	panel33	singleplex	CHK	CHK_N_02	100000	20210701_01	0.355779
1589	panel33	singleplex	CHK	CHK_N_02	100000	20210701_01	0.357207
1590	panel33	singleplex	CHK	CHK_N_02	100000	20210701_01	0.357274
1591	panel33	singleplex	CHK	CHK_N_02	100000	20210701_01	0.366445
1592	panel33	singleplex	CHK	CHK_N_02	100000	20210701_01	0.363015
1593	panel33	singleplex	CHK	CHK_N_02	100000	20210701_01	0.359092
1594	panel33	singleplex	CHK	CHK_N_02	100000	20210701_01	0.365776
1595	panel33	singleplex	CHK	CHK_N_02	100000	20210701_01	0.361645
1596	panel33	singleplex	CHK	CHK_N_02	100000	20210701_01	0.363653
1597	panel33	singleplex	CHK	CHK_N_02	100000	20210701_01	0.360989
1598	panel33	singleplex	CHK	CHK_N_02	100000	20210701_01	0.354614
1599	panel33	singleplex	CHK	CHK_N_02	100000	20210701_01	0.370903
1600	panel33	singleplex	CHK	CHK_N_02	100000	20210701_01	0.356666
1601	panel33	singleplex	CHK	CHK_N_02	100000	20210701_01	0.363705
1602	panel33	singleplex	CHK	CHK_N_02	100000	20210701_01	0.358524
1603	panel33	singleplex	CHK	CHK_N_02	100000	20210701_01	0.36239
1604	panel33	singleplex	CHK	CHK_N_02	100000	20210701_01	0.357675
1605	panel33	singleplex	CHK	CHK_N_02	100000	20210701_01	0.361899
1606	panel33	singleplex	CHK	CHK_N_02	100000	20210701_01	0.352984
1607	panel33	singleplex	CHK	CHK_N_02	100000	20210701_01	0.352724
1608	panel33	singleplex	CHK	CHK_N_02	100000	20210701_01	0.366146
1609	panel33	singleplex	CHK	CHK_N_02	100000	20210701_01	0.367038
1610	panel33	singleplex	CHK	CHK_N_02	100000	20210701_01	0.367536
1611	panel33	singleplex	CHK	CHK_N_02	100000	20210701_01	0.360084
1612	panel33	singleplex	CHK	CHK_N_02	100000	20210701_01	0.367953
1613	panel33	singleplex	CHK	CHK_N_02	100000	20210701_01	0.365888
1614	panel33	singleplex	CHK	CHK_N_02	100000	20210701_01	0.351171
1615	panel33	singleplex	CHK	CHK_N_02	100000	20210701_01	0.362147
1616	panel33	singleplex	CHK	CHK_N_02	100000	20210701_01	0.362282
1617	panel33	singleplex	CHK	CHK_N_02	100000	20210701_01	0.366975
1618	panel33	singleplex	CHK	CHK_N_02	100000	20210701_01	0.357368
1619	panel33	singleplex	CHK	CHK_N_02	100000	20210701_01	0.359878
1620	panel33	singleplex	CHK	CHK_N_02	100000	20210701_01	0.355398
1621	panel33	singleplex	CHK	CHK_N_02	100000	20210701_01	0.390207
1622	panel33	singleplex	CHK	CHK_N_02	100000	20210701_01	0.362576
1623	panel33	singleplex	CHK	CHK_N_02	100000	20210701_01	0.362487
1624	panel33	singleplex	CHK	CHK_N_02	100000	20210701_01	0.348103
1625	panel33	singleplex	CHK	CHK_N_02	100000	20210701_01	0.360289
1626	panel33	singleplex	CHK	CHK_N_02	100000	20210701_01	0.363621
1627	panel33	singleplex	CHK	CHK_N_02	100000	20210701_01	0.367147
1628	panel33	singleplex	CHK	CHK_N_02	100000	20210701_01	0.364948
1629	panel33	singleplex	CHK	CHK_N_02	100000	20210701_01	0.363844
1630	panel33	singleplex	CHK	CHK_N_02	100000	20210701_01	0.364416
1631	panel33	singleplex	CHK	CHK_N_02	100000	20210701_01	0.363591
1632	panel33	singleplex	CHK	CHK_N_02	100000	20210701_01	0.359748
1633	panel33	singleplex	CHK	CHK_N_02	100000	20210701_01	0.356043
1634	panel33	singleplex	CHK	CHK_N_02	100000	20210701_01	0.365935
1635	panel33	singleplex	CHK	CHK_N_02	100000	20210701_01	0.353778
1636	panel33	singleplex	CHK	CHK_N_02	100000	20210701_01	0.370739
1637	panel33	singleplex	CHK	CHK_N_02	100000	20210701_01	0.359109
1638	panel33	singleplex	CHK	CHK_N_02	100000	20210701_01	0.354796
1639	panel33	singleplex	CHK	CHK_N_02	100000	20210701_01	0.360514
1640	panel33	singleplex	CHK	CHK_N_02	100000	20210701_01	0.35198
1641	panel33	singleplex	CHK	CHK_N_02	100000	20210701_01	0.352809
1642	panel33	singleplex	CHK	CHK_N_02	100000	20210701_01	0.367313
1643	panel33	singleplex	CHK	CHK_N_02	100000	20210701_01	0.370096
1644	panel33	singleplex	CHK	CHK_N_02	100000	20210701_01	0.366517
1645	panel33	singleplex	CHK	CHK_N_02	100000	20210701_01	0.363361
1646	panel33	singleplex	CHK	CHK_N_02	100000	20210701_01	0.36383
1647	panel33	singleplex	CHK	CHK_N_02	100000	20210701_01	0.354986
1648	panel33	singleplex	CHK	CHK_N_02	100000	20210701_01	0.364203
1649	panel33	singleplex	CHK	CHK_N_02	100000	20210701_01	0.364137
1650	panel33	singleplex	CHK	CHK_N_02	100000	20210701_01	0.368378
1651	panel33	singleplex	CHK	CHK_N_02	100000	20210701_01	0.360991
1652	panel33	singleplex	CHK	CHK_N_02	100000	20210701_01	0.359028
1653	panel33	singleplex	CHK	CHK_N_02	100000	20210701_01	0.364048
1654	panel33	singleplex	CHK	CHK_N_02	100000	20210701_01	0.349336
1655	panel33	singleplex	CHK	CHK_N_02	100000	20210701_01	0.361062
1656	panel33	singleplex	CHK	CHK_N_02	100000	20210701_01	0.352158
1657	panel33	singleplex	CHK	CHK_N_02	100000	20210701_01	0.356245
1658	panel33	singleplex	CHK	CHK_N_02	100000	20210701_01	0.354037
1659	panel33	singleplex	CHK	CHK_N_02	100000	20210701_01	0.357003
1660	panel33	singleplex	CHK	CHK_N_02	100000	20210701_01	0.354397
1661	panel33	singleplex	CHK	CHK_N_02	100000	20210701_01	0.357151
1662	panel33	singleplex	CHK	CHK_N_02	100000	20210701_01	0.357816
1663	panel33	singleplex	CHK	CHK_N_02	100000	20210701_01	0.351227
1664	panel33	singleplex	CHK	CHK_N_02	100000	20210701_01	0.353285
1665	panel33	singleplex	CHK	CHK_N_02	100000	20210701_01	0.352328
1666	panel33	singleplex	CHK	CHK_N_02	100000	20210701_01	0.355547
1667	panel33	singleplex	CHK	CHK_N_02	100000	20210701_01	0.358635
1668	panel33	singleplex	CHK	CHK_N_02	100000	20210701_01	0.349633
1669	panel33	singleplex	CHK	CHK_N_02	100000	20210701_01	0.344882
1670	panel33	singleplex	CHK	CHK_N_02	100000	20210701_01	0.350697
1671	panel33	singleplex	CHK	CHK_N_02	100000	20210701_01	0.353719
1672	panel33	singleplex	CHK	CHK_N_02	100000	20210701_01	0.354145
1673	panel33	singleplex	CHK	CHK_N_02	100000	20210701_01	0.354915
1674	panel33	singleplex	CHK	CHK_N_02	100000	20210701_01	0.354231
1675	panel33	singleplex	CHK	CHK_N_02	100000	20210701_01	0.357935
1676	panel33	singleplex	CHK	CHK_N_02	100000	20210701_01	0.34408
1677	panel33	singleplex	CHK	CHK_N_02	100000	20210701_01	0.359225
1678	panel33	singleplex	CHK	CHK_N_02	100000	20210701_01	0.345468
1679	panel33	singleplex	CHK	CHK_N_02	100000	20210701_01	0.343575
1680	panel33	singleplex	CHK	CHK_N_02	100000	20210701_01	0.348706
1681	panel33	singleplex	CHK	CHK_N_02	100000	20210701_01	0.346562
1682	panel33	singleplex	CHK	CHK_N_02	100000	20210701_01	0.356168
1683	panel33	singleplex	CHK	CHK_N_02	100000	20210701_01	0.35939
1684	panel33	singleplex	CHK	CHK_N_02	100000	20210701_01	0.356489
1685	panel33	singleplex	CHK	CHK_N_02	100000	20210701_01	0.349477
1686	panel33	singleplex	CHK	CHK_N_02	100000	20210701_01	0.349561
1687	panel33	singleplex	CHK	CHK_N_02	100000	20210701_01	0.346439
1688	panel33	singleplex	CHK	CHK_N_02	100000	20210701_01	0.347618
1689	panel33	singleplex	CHK	CHK_N_02	100000	20210701_01	0.357047
1690	panel33	singleplex	CHK	CHK_N_02	100000	20210701_01	0.347558
1691	panel33	singleplex	CHK	CHK_N_02	100000	20210701_01	0.358129
1692	panel33	singleplex	CHK	CHK_N_02	100000	20210701_01	0.347424
1693	panel33	singleplex	CHK	CHK_N_02	100000	20210701_01	0.354183
1694	panel33	singleplex	CHK	CHK_N_02	100000	20210701_01	0.33763
1695	panel33	singleplex	CHK	CHK_N_02	100000	20210701_01	0.344448
1696	panel33	singleplex	CHK	CHK_N_02	100000	20210701_01	0.357782
1697	panel33	singleplex	CHK	CHK_N_02	100000	20210701_01	0.350563
1698	panel33	singleplex	CHK	CHK_N_02	100000	20210701_01	0.349573
1699	panel33	singleplex	CHK	CHK_N_02	100000	20210701_01	0.36255
1700	panel33	singleplex	CHK	CHK_N_02	100000	20210701_01	0.3598
1701	panel33	singleplex	CHK	CHK_N_02	100000	20210701_01	0.355188
1702	panel33	singleplex	CHK	CHK_N_02	100000	20210701_01	0.356944
1703	panel33	singleplex	CHK	CHK_N_02	100000	20210701_01	0.353798
1704	panel33	singleplex	CHK	CHK_N_02	100000	20210701_01	0.352439
1705	panel33	singleplex	CHK	CHK_N_02	100000	20210701_01	0.348559
1706	panel33	singleplex	CHK	CHK_N_02	100000	20210701_01	0.357831
1707	panel33	singleplex	CHK	CHK_N_02	100000	20210701_01	0.364432
1708	panel33	singleplex	CHK	CHK_N_02	100000	20210701_01	0.351487
1709	panel33	singleplex	CHK	CHK_N_02	100000	20210701_01	0.351006
1710	panel33	singleplex	CHK	CHK_N_02	100000	20210701_01	0.361581
1711	panel33	singleplex	CHK	CHK_N_02	100000	20210701_01	0.365298
1712	panel33	singleplex	CHK	CHK_N_02	100000	20210701_01	0.363893
1713	panel33	singleplex	CHK	CHK_N_02	100000	20210701_01	0.360022
1714	panel33	singleplex	CHK	CHK_N_02	100000	20210701_01	0.361665
1715	panel33	singleplex	CHK	CHK_N_02	100000	20210701_01	0.354307
1716	panel33	singleplex	CHK	CHK_N_02	100000	20210701_01	0.357072
1717	panel33	singleplex	CHK	CHK_N_02	100000	20210701_01	0.368512
1718	panel33	singleplex	CHK	CHK_N_02	100000	20210701_01	0.360787
1719	panel33	singleplex	CHK	CHK_N_02	100000	20210701_01	0.358759
1720	panel33	singleplex	CHK	CHK_N_02	100000	20210701_01	0.351387
1721	panel33	singleplex	CHK	CHK_N_02	100000	20210701_01	0.350375
1722	panel33	singleplex	CHK	CHK_N_02	100000	20210701_01	0.354088
1723	panel33	singleplex	CHK	CHK_N_02	100000	20210701_01	0.346865
1724	panel33	singleplex	CHK	CHK_N_02	100000	20210701_01	0.312209
1725	panel33	singleplex	CHK	CHK_N_02	100000	20210701_01	0.358359
1726	panel33	singleplex	CHK	CHK_N_02	100000	20210701_01	0.357512
1727	panel33	singleplex	CHK	CHK_N_02	100000	20210701_01	0.362464
1728	panel33	singleplex	CHK	CHK_N_02	100000	20210701_01	0.351561
1729	panel33	singleplex	CHK	CHK_N_02	100000	20210701_01	0.351174
1730	panel33	singleplex	CHK	CHK_N_02	100000	20210701_01	0.359466
1731	panel33	singleplex	CHK	CHK_N_02	100000	20210701_01	0.360541
1732	panel33	singleplex	CHK	CHK_N_02	100000	20210701_01	0.358238
1733	panel33	singleplex	CHK	CHK_N_02	100000	20210701_01	0.35865
1734	panel33	singleplex	CHK	CHK_N_02	100000	20210701_01	0.35666
1735	panel33	singleplex	CHK	CHK_N_02	100000	20210701_01	0.353657
1736	panel33	singleplex	CHK	CHK_N_02	100000	20210701_01	0.360213
1737	panel33	singleplex	CHK	CHK_N_02	100000	20210701_01	0.361794
1738	panel33	singleplex	CHK	CHK_N_02	100000	20210701_01	0.367797
1739	panel33	singleplex	CHK	CHK_N_02	100000	20210701_01	0.347306
1740	panel33	singleplex	CHK	CHK_N_02	100000	20210701_01	0.356662
1741	panel33	singleplex	CHK	CHK_N_02	100000	20210701_01	0.36379
1742	panel33	singleplex	CHK	CHK_N_02	100000	20210701_01	0.349366
1743	panel33	singleplex	CHK	CHK_N_02	100000	20210701_01	0.367174
1744	panel33	singleplex	CHK	CHK_N_02	100000	20210701_01	0.361817
1745	panel33	singleplex	CHK	CHK_N_02	100000	20210701_01	0.365737
1746	panel33	singleplex	CHK	CHK_N_02	100000	20210701_01	0.35924
1747	panel33	singleplex	CHK	CHK_N_02	100000	20210701_01	0.351359
1748	panel33	singleplex	CHK	CHK_N_02	100000	20210701_01	0.372461
1749	panel33	singleplex	CHK	CHK_N_02	100000	20210701_01	0.358978
1750	panel33	singleplex	CHK	CHK_N_02	100000	20210701_01	0.367298
1751	panel33	singleplex	CHK	CHK_N_02	100000	20210701_01	0.368849
1752	panel33	singleplex	CHK	CHK_N_02	100000	20210701_01	0.365375
1753	panel33	singleplex	CHK	CHK_N_02	100000	20210701_01	0.365127
1754	panel33	singleplex	CHK	CHK_N_02	100000	20210701_01	0.350369
1755	panel33	singleplex	CHK	CHK_N_02	100000	20210701_01	0.365332
1756	panel33	singleplex	CHK	CHK_N_02	100000	20210701_01	0.364901
1757	panel33	singleplex	CHK	CHK_N_02	100000	20210701_01	0.366367
1758	panel33	singleplex	CHK	CHK_N_02	100000	20210701_01	0.358939
1759	panel33	singleplex	CHK	CHK_N_02	100000	20210701_01	0.353171
1760	panel33	singleplex	CHK	CHK_N_02	100000	20210701_01	0.366557
1761	panel33	singleplex	CHK	CHK_N_02	100000	20210701_01	0.343463
1762	panel33	singleplex	CHK	CHK_N_02	100000	20210701_01	0.360792
1763	panel33	singleplex	CHK	CHK_N_02	100000	20210701_01	0.36521
1764	panel33	singleplex	CHK	CHK_N_02	100000	20210701_01	0.363581
1765	panel33	singleplex	CHK	CHK_N_02	100000	20210701_01	0.359033
1766	panel33	singleplex	CHK	CHK_N_02	100000	20210701_01	0.367471
1767	panel33	singleplex	CHK	CHK_N_02	100000	20210701_01	0.370842
1768	panel33	singleplex	CHK	CHK_N_02	100000	20210701_01	0.353155
1769	panel33	singleplex	CHK	CHK_N_02	100000	20210701_01	0.360484
1770	panel33	singleplex	CHK	CHK_N_02	100000	20210701_01	0.357136
1771	panel33	singleplex	CHK	CHK_N_02	100000	20210701_01	0.367482
1772	panel33	singleplex	CHK	CHK_N_02	100000	20210701_01	0.371328
1773	panel33	singleplex	CHK	CHK_N_02	100000	20210701_01	0.347894
1774	panel33	singleplex	CHK	CHK_N_02	100000	20210701_01	0.358788
1775	panel33	singleplex	CHK	CHK_N_02	100000	20210701_01	0.356031
1776	panel33	singleplex	CHK	CHK_N_02	100000	20210701_01	0.362173
1777	panel33	singleplex	CHK	CHK_N_02	100000	20210701_01	0.367283
1778	panel33	singleplex	CHK	CHK_N_02	100000	20210701_01	0.353907
1779	panel33	singleplex	CHK	CHK_N_02	100000	20210701_01	0.362743
1780	panel33	singleplex	CHK	CHK_N_02	100000	20210701_01	0.363977
1781	panel33	singleplex	CHK	CHK_N_02	100000	20210701_01	0.358915
1782	panel33	singleplex	CHK	CHK_N_02	100000	20210701_01	0.364203
1783	panel33	singleplex	CHK	CHK_N_02	100000	20210701_01	0.365503
1784	panel33	singleplex	CHK	CHK_N_02	100000	20210701_01	0.378111
1785	panel33	singleplex	CHK	CHK_N_02	100000	20210701_01	0.385139
1786	panel33	singleplex	CHK	CHK_N_02	100000	20210701_01	0.361317
1787	panel33	singleplex	CHK	CHK_N_02	100000	20210701_01	0.363163
1788	panel33	singleplex	CHK	CHK_N_02	100000	20210701_01	0.351632
1789	panel33	singleplex	CHK	CHK_N_02	100000	20210701_01	0.389223
1790	panel33	singleplex	CHK	CHK_N_02	100000	20210701_01	0.363765
1791	panel33	singleplex	CHK	CHK_N_02	100000	20210701_01	0.366129
1792	panel33	singleplex	CHK	CHK_N_02	100000	20210701_01	0.372484
1793	panel33	singleplex	CHK	CHK_N_02	100000	20210701_01	0.367386
1794	panel33	singleplex	CHK	CHK_N_02	100000	20210701_01	0.366216
1795	panel33	singleplex	CHK	CHK_N_02	100000	20210701_01	0.336203
1796	panel33	singleplex	CHK	CHK_N_02	100000	20210701_01	0.355546
1797	panel33	singleplex	CHK	CHK_N_02	100000	20210701_01	0.361442
1798	panel33	singleplex	CHK	CHK_N_02	100000	20210701_01	0.37008
1799	panel33	singleplex	CHK	CHK_N_02	100000	20210701_01	0.364924
1800	panel33	singleplex	CHK	CHK_N_02	100000	20210701_01	0.362236
1801	panel33	singleplex	CHK	CHK_N_02	100000	20210701_01	0.363313
1802	panel33	singleplex	CHK	CHK_N_02	100000	20210701_01	0.358416
1803	panel33	singleplex	CHK	CHK_N_02	100000	20210701_01	0.362794
1804	panel33	singleplex	CHK	CHK_N_02	100000	20210701_01	0.362048
1805	panel33	singleplex	CHK	CHK_N_02	100000	20210701_01	0.371364
1806	panel33	singleplex	CHK	CHK_N_02	100000	20210701_01	0.372923
1807	panel33	singleplex	CHK	CHK_N_02	100000	20210701_01	0.307269
1808	panel33	singleplex	CHK	CHK_N_02	100000	20210701_01	0.366812
1809	panel33	singleplex	CHK	CHK_N_02	100000	20210701_01	0.363202
1810	panel33	singleplex	CHK	CHK_N_02	100000	20210701_01	0.361844
1811	panel33	singleplex	CHK	CHK_N_02	100000	20210701_01	0.356259
1812	panel33	singleplex	CHK	CHK_N_02	100000	20210701_01	0.364098
1813	panel33	singleplex	CHK	CHK_N_02	100000	20210701_01	0.37111
1814	panel33	singleplex	CHK	CHK_N_02	100000	20210701_01	0.36456
1815	panel33	singleplex	CHK	CHK_N_02	100000	20210701_01	0.371205
1816	panel33	singleplex	CHK	CHK_N_02	100000	20210701_01	0.368977
1817	panel33	singleplex	CHK	CHK_N_02	100000	20210701_01	0.360855
1818	panel33	singleplex	CHK	CHK_N_02	100000	20210701_01	0.362977
1819	panel33	singleplex	CHK	CHK_N_02	100000	20210701_01	0.366903
1820	panel33	singleplex	CHK	CHK_N_02	100000	20210701_01	0.362478
1821	panel33	singleplex	CHK	CHK_N_02	100000	20210701_01	0.370011
1822	panel33	singleplex	CHK	CHK_N_02	100000	20210701_01	0.369995
1823	panel33	singleplex	CHK	CHK_N_02	100000	20210701_01	0.362707
1824	panel33	singleplex	CHK	CHK_N_02	100000	20210701_01	0.358657
1825	panel33	singleplex	CHK	CHK_N_02	100000	20210701_01	0.369503
1826	panel33	singleplex	CHK	CHK_N_02	100000	20210701_01	0.368828
1827	panel33	singleplex	CHK	CHK_N_02	100000	20210701_01	0.359741
1828	panel33	singleplex	CHK	CHK_N_02	100000	20210701_01	0.35605
1829	panel33	singleplex	CHK	CHK_N_02	100000	20210701_01	0.360787
1830	panel33	singleplex	CHK	CHK_N_02	100000	20210701_01	0.361022
1831	panel33	singleplex	CHK	CHK_N_02	100000	20210701_01	0.366223
1832	panel33	singleplex	CHK	CHK_N_02	100000	20210701_01	0.366128
1833	panel33	singleplex	CHK	CHK_N_02	100000	20210701_01	0.369993
1834	panel33	singleplex	CHK	CHK_N_02	100000	20210701_01	0.363174
1835	panel33	singleplex	CHK	CHK_N_02	100000	20210701_01	0.359859
1836	panel33	singleplex	CHK	CHK_N_02	100000	20210701_01	0.365309
1837	panel33	singleplex	CHK	CHK_N_02	100000	20210701_01	0.367772
1838	panel33	singleplex	CHK	CHK_N_02	100000	20210701_01	0.37465
1839	panel33	singleplex	CHK	CHK_N_02	100000	20210701_01	0.363765
1840	panel33	singleplex	CHK	CHK_N_02	100000	20210701_01	0.363326
1841	panel33	singleplex	CHK	CHK_N_02	100000	20210701_01	0.365197
1842	panel33	singleplex	CHK	CHK_N_02	100000	20210701_01	0.365075
1843	panel33	singleplex	CHK	CHK_N_02	100000	20210701_01	0.367734
1844	panel33	singleplex	CHK	CHK_N_02	100000	20210701_01	0.363341
1845	panel33	singleplex	CHK	CHK_N_02	100000	20210701_01	0.359152
1846	panel33	singleplex	CHK	CHK_N_02	100000	20210701_01	0.357725
1847	panel33	singleplex	CHK	CHK_N_02	100000	20210701_01	0.362965
1848	panel33	singleplex	CHK	CHK_N_02	100000	20210701_01	0.354026
1849	panel33	singleplex	CHK	CHK_N_02	100000	20210701_01	0.358154
1850	panel33	singleplex	CHK	CHK_N_02	100000	20210701_01	0.354858
1851	panel33	singleplex	CHK	CHK_N_02	100000	20210701_01	0.359691
1852	panel33	singleplex	CHK	CHK_N_02	100000	20210701_01	0.360115
1853	panel33	singleplex	CHK	CHK_N_02	100000	20210701_01	0.365114
1854	panel33	singleplex	CHK	CHK_N_02	100000	20210701_01	0.362035
1855	panel33	singleplex	CHK	CHK_N_02	100000	20210701_01	0.401548
1856	panel33	singleplex	CHK	CHK_N_02	100000	20210701_01	0.360728
1857	panel33	singleplex	CHK	CHK_N_02	100000	20210701_01	0.353966
1858	panel33	singleplex	CHK	CHK_N_02	100000	20210701_01	0.367999
1859	panel33	singleplex	CHK	CHK_N_02	100000	20210701_01	0.344143
1860	panel33	singleplex	CHK	CHK_N_02	100000	20210701_01	0.365666
1861	panel33	singleplex	CHK	CHK_N_02	100000	20210701_01	0.359172
1862	panel33	singleplex	CHK	CHK_N_02	100000	20210701_01	0.360872
1863	panel33	singleplex	CHK	CHK_N_02	100000	20210701_01	0.36148
1864	panel33	singleplex	CHK	CHK_N_02	100000	20210701_01	0.357384
1865	panel33	singleplex	CHK	CHK_N_02	100000	20210701_01	0.362143
1866	panel33	singleplex	CHK	CHK_N_02	100000	20210701_01	0.355927
1867	panel33	singleplex	CHK	CHK_N_02	100000	20210701_01	0.361611
1868	panel33	singleplex	CHK	CHK_N_02	100000	20210701_01	0.355443
1869	panel33	singleplex	CHK	CHK_N_02	100000	20210701_01	0.358149
1870	panel33	singleplex	CHK	CHK_N_02	100000	20210701_01	0.362979
1871	panel33	singleplex	CHK	CHK_N_02	100000	20210701_01	0.359648
1872	panel33	singleplex	CHK	CHK_N_02	100000	20210701_01	0.35801
1873	panel33	singleplex	CHK	CHK_N_02	100000	20210701_01	0.358341
1874	panel33	singleplex	CHK	CHK_N_02	100000	20210701_01	0.361278
1875	panel33	singleplex	CHK	CHK_N_02	100000	20210701_01	0.361411
1876	panel33	singleplex	CHK	CHK_N_02	100000	20210701_01	0.358491
1877	panel33	singleplex	CHK	CHK_N_02	100000	20210701_01	0.358033
1878	panel33	singleplex	CHK	CHK_N_02	100000	20210701_01	0.362318
1879	panel33	singleplex	CHK	CHK_N_02	100000	20210701_01	0.349582
1880	panel33	singleplex	CHK	CHK_N_02	100000	20210701_01	0.356805
1881	panel33	singleplex	CHK	CHK_N_02	100000	20210701_01	0.36526
1882	panel33	singleplex	CHK	CHK_N_02	100000	20210701_01	0.367482
1883	panel33	singleplex	CHK	CHK_N_02	100000	20210701_01	0.368096
1884	panel33	singleplex	CHK	CHK_N_02	100000	20210701_01	0.364426
1885	panel33	singleplex	CHK	CHK_N_02	100000	20210701_01	0.361749
1886	panel33	singleplex	CHK	CHK_N_02	100000	20210701_01	0.36128
1887	panel33	singleplex	CHK	CHK_N_02	100000	20210701_01	0.363488
1888	panel33	singleplex	CHK	CHK_N_02	100000	20210701_01	0.364753
1889	panel33	singleplex	CHK	CHK_N_02	100000	20210701_01	0.354263
1890	panel33	singleplex	CHK	CHK_N_02	100000	20210701_01	0.364287
1891	panel33	singleplex	CHK	CHK_N_02	100000	20210701_01	0.366192
1892	panel33	singleplex	CHK	CHK_N_02	100000	20210701_01	0.368034
1893	panel33	singleplex	CHK	CHK_N_02	100000	20210701_01	0.363455
1894	panel33	singleplex	CHK	CHK_N_02	100000	20210701_01	0.364887
1895	panel33	singleplex	CHK	CHK_N_02	100000	20210701_01	0.35801
1896	panel33	singleplex	CHK	CHK_N_02	100000	20210701_01	0.362308
1897	panel33	singleplex	CHK	CHK_N_02	100000	20210701_01	0.367569
1898	panel33	singleplex	CHK	CHK_N_02	100000	20210701_01	0.366191
1899	panel33	singleplex	CHK	CHK_N_02	100000	20210701_01	0.335273
1900	panel33	singleplex	CHK	CHK_N_02	100000	20210701_01	0.359802
1901	panel33	singleplex	CHK	CHK_N_02	100000	20210701_01	0.364342
1902	panel33	singleplex	CHK	CHK_N_02	100000	20210701_01	0.356892
1903	panel33	singleplex	CHK	CHK_N_02	100000	20210701_01	0.358895
1904	panel33	singleplex	CHK	CHK_N_02	100000	20210701_01	0.366115
1905	panel33	singleplex	CHK	CHK_N_02	100000	20210701_01	0.360621
1906	panel33	singleplex	CHK	CHK_N_02	100000	20210701_01	0.364702
1907	panel33	singleplex	CHK	CHK_N_02	100000	20210701_01	0.368181
1908	panel33	singleplex	CHK	CHK_N_02	100000	20210701_01	0.35969
1909	panel33	singleplex	CHK	CHK_N_02	100000	20210701_01	0.360631
1910	panel33	singleplex	CHK	CHK_N_02	100000	20210701_01	0.342993
1911	panel01	PM3.01	ADE	ADE_HEX_03	100000	20210701_02	0.400935
1912	panel01	PM3.01	ADE	ADE_HEX_03	100000	20210701_02	0.182435
1913	panel01	PM3.01	ADE	ADE_HEX_03	100000	20210701_02	0.201886
1914	panel01	PM3.01	ADE	ADE_HEX_03	100000	20210701_02	0.214361
1915	panel01	PM3.01	ADE	ADE_HEX_03	100000	20210701_02	0.198607
1916	panel01	PM3.01	ADE	ADE_HEX_03	100000	20210701_02	0.228206
1917	panel01	PM3.01	ADE	ADE_HEX_03	100000	20210701_02	0.207693
1918	panel01	PM3.01	ADE	ADE_HEX_03	100000	20210701_02	0.278301
1919	panel01	PM3.01	ADE	ADE_HEX_03	100000	20210701_02	0.193548
1920	panel01	PM3.01	ADE	ADE_HEX_03	100000	20210701_02	0.194861
1921	panel01	PM3.01	ADE	ADE_HEX_03	100000	20210701_02	0.204193
1922	panel01	PM3.01	ADE	ADE_HEX_03	100000	20210701_02	0.197407
1923	panel01	PM3.01	ADE	ADE_HEX_03	100000	20210701_02	0.195927
1924	panel01	PM3.01	ADE	ADE_HEX_03	100000	20210701_02	0.202213
1925	panel01	PM3.01	ADE	ADE_HEX_03	100000	20210701_02	0.200105
1926	panel01	PM3.01	ADE	ADE_HEX_03	100000	20210701_02	0.222481
1927	panel01	PM3.01	ADE	ADE_HEX_03	100000	20210701_02	0.204605
1928	panel01	PM3.01	ADE	ADE_HEX_03	100000	20210701_02	0.193767
1929	panel01	PM3.01	ADE	ADE_HEX_03	100000	20210701_02	0.186406
1930	panel01	PM3.01	ADE	ADE_HEX_03	100000	20210701_02	0.203629
1931	panel01	PM3.01	ADE	ADE_HEX_03	100000	20210701_02	0.18533
1932	panel01	PM3.01	ADE	ADE_HEX_03	100000	20210701_02	0.191278
1933	panel01	PM3.01	ADE	ADE_HEX_03	100000	20210701_02	0.205421
1934	panel01	PM3.01	ADE	ADE_HEX_03	100000	20210701_02	0.203247
1935	panel01	PM3.01	ADE	ADE_HEX_03	100000	20210701_02	0.203196
1936	panel01	PM3.01	ADE	ADE_HEX_03	100000	20210701_02	0.198472
1937	panel01	PM3.01	ADE	ADE_HEX_03	100000	20210701_02	0.193255
1938	panel01	PM3.01	ADE	ADE_HEX_03	100000	20210701_02	0.189843
1939	panel01	PM3.01	ADE	ADE_HEX_03	100000	20210701_02	0.185481
1940	panel01	PM3.01	ADE	ADE_HEX_03	100000	20210701_02	0.208893
1941	panel01	PM3.01	ADE	ADE_HEX_03	100000	20210701_02	0.207198
1942	panel01	PM3.01	ADE	ADE_HEX_03	100000	20210701_02	0.197629
1943	panel01	PM3.01	ADE	ADE_HEX_03	100000	20210701_02	0.191262
1944	panel01	PM3.01	ADE	ADE_HEX_03	100000	20210701_02	0.2096
1945	panel01	PM3.01	ADE	ADE_HEX_03	100000	20210701_02	0.204127
1946	panel01	PM3.01	ADE	ADE_HEX_03	100000	20210701_02	0.199151
1947	panel01	PM3.01	ADE	ADE_HEX_03	100000	20210701_02	0.189848
1948	panel01	PM3.01	ADE	ADE_HEX_03	100000	20210701_02	0.197929
1949	panel01	PM3.01	ADE	ADE_HEX_03	100000	20210701_02	0.198581
1950	panel01	PM3.01	ADE	ADE_HEX_03	100000	20210701_02	0.184691
1951	panel01	PM3.01	ADE	ADE_HEX_03	100000	20210701_02	0.180119
1952	panel01	PM3.01	ADE	ADE_HEX_03	100000	20210701_02	0.20556
1953	panel01	PM3.01	ADE	ADE_HEX_03	100000	20210701_02	0.20572
1954	panel01	PM3.01	ADE	ADE_HEX_03	100000	20210701_02	0.211263
1955	panel01	PM3.01	ADE	ADE_HEX_03	100000	20210701_02	0.184121
1956	panel01	PM3.01	ADE	ADE_HEX_03	100000	20210701_02	0.179061
1957	panel01	PM3.01	ADE	ADE_HEX_03	100000	20210701_02	0.187232
1958	panel01	PM3.01	ADE	ADE_HEX_03	100000	20210701_02	0.201558
1959	panel01	PM3.01	ADE	ADE_HEX_03	100000	20210701_02	0.198713
1960	panel01	PM3.01	ADE	ADE_HEX_03	100000	20210701_02	0.184497
1961	panel01	PM3.01	ADE	ADE_HEX_03	100000	20210701_02	0.179624
1962	panel01	PM3.01	ADE	ADE_HEX_03	100000	20210701_02	0.1879
1963	panel01	PM3.01	ADE	ADE_HEX_03	100000	20210701_02	0.214599
1964	panel01	PM3.01	ADE	ADE_HEX_03	100000	20210701_02	0.196992
1965	panel01	PM3.01	ADE	ADE_HEX_03	100000	20210701_02	0.191409
1966	panel01	PM3.01	ADE	ADE_HEX_03	100000	20210701_02	0.203948
1967	panel01	PM3.01	ADE	ADE_HEX_03	100000	20210701_02	0.181618
1968	panel01	PM3.01	ADE	ADE_HEX_03	100000	20210701_02	0.182295
1969	panel01	PM3.01	ADE	ADE_HEX_03	100000	20210701_02	0.188817
1970	panel01	PM3.01	ADE	ADE_HEX_03	100000	20210701_02	0.213877
1971	panel01	PM3.01	ADE	ADE_HEX_03	100000	20210701_02	0.184694
1972	panel01	PM3.01	ADE	ADE_HEX_03	100000	20210701_02	0.218496
1973	panel01	PM3.01	ADE	ADE_HEX_03	100000	20210701_02	0.183244
1974	panel01	PM3.01	ADE	ADE_HEX_03	100000	20210701_02	0.1843
1975	panel01	PM3.01	ADE	ADE_HEX_03	100000	20210701_02	0.186622
1976	panel01	PM3.01	ADE	ADE_HEX_03	100000	20210701_02	0.192681
1977	panel01	PM3.01	ADE	ADE_HEX_03	100000	20210701_02	0.188482
1978	panel01	PM3.01	ADE	ADE_HEX_03	100000	20210701_02	0.202971
1979	panel01	PM3.01	ADE	ADE_HEX_03	100000	20210701_02	0.1868
1980	panel01	PM3.01	ADE	ADE_HEX_03	100000	20210701_02	0.19959
1981	panel01	PM3.01	ADE	ADE_HEX_03	100000	20210701_02	0.180351
1982	panel01	PM3.01	ADE	ADE_HEX_03	100000	20210701_02	0.189159
1983	panel01	PM3.01	ADE	ADE_HEX_03	100000	20210701_02	0.18789
1984	panel01	PM3.01	ADE	ADE_HEX_03	100000	20210701_02	0.194704
1985	panel01	PM3.01	ADE	ADE_HEX_03	100000	20210701_02	0.177834
1986	panel01	PM3.01	ADE	ADE_HEX_03	100000	20210701_02	0.183604
1987	panel01	PM3.01	ADE	ADE_HEX_03	100000	20210701_02	0.175755
1988	panel01	PM3.01	ADE	ADE_HEX_03	100000	20210701_02	0.202271
1989	panel01	PM3.01	ADE	ADE_HEX_03	100000	20210701_02	0.177619
1990	panel01	PM3.01	ADE	ADE_HEX_03	100000	20210701_02	0.179321
1991	panel01	PM3.01	ADE	ADE_HEX_03	100000	20210701_02	0.186908
1992	panel01	PM3.01	ADE	ADE_HEX_03	100000	20210701_02	0.183699
1993	panel01	PM3.01	ADE	ADE_HEX_03	100000	20210701_02	0.196347
1994	panel01	PM3.01	ADE	ADE_HEX_03	100000	20210701_02	0.184629
1995	panel01	PM3.01	ADE	ADE_HEX_03	100000	20210701_02	0.184836
1996	panel01	PM3.01	ADE	ADE_HEX_03	100000	20210701_02	0.182122
1997	panel01	PM3.01	ADE	ADE_HEX_03	100000	20210701_02	0.214861
1998	panel01	PM3.01	ADE	ADE_HEX_03	100000	20210701_02	0.191443
[truncated: 1,952 more rows]

## Sheet: fig3c
	Channel	PrimerMix	Target	Assay	Conc	Exp_ID	c
0	panel21	singleplex	ADE	ADE_HEX_09	100000	20210701_01	0.149193
1	panel21	singleplex	ADE	ADE_HEX_09	100000	20210701_01	0.150477
2	panel21	singleplex	ADE	ADE_HEX_09	100000	20210701_01	0.149744
3	panel21	singleplex	ADE	ADE_HEX_09	100000	20210701_01	0.148537
4	panel21	singleplex	ADE	ADE_HEX_09	100000	20210701_01	0.152064
5	panel21	singleplex	ADE	ADE_HEX_09	100000	20210701_01	0.14727
6	panel21	singleplex	ADE	ADE_HEX_09	100000	20210701_01	0.154121
7	panel21	singleplex	ADE	ADE_HEX_09	100000	20210701_01	0.155682
8	panel21	singleplex	ADE	ADE_HEX_09	100000	20210701_01	0.153589
9	panel21	singleplex	ADE	ADE_HEX_09	100000	20210701_01	0.147794
10	panel21	singleplex	ADE	ADE_HEX_09	100000	20210701_01	0.15467
11	panel21	singleplex	ADE	ADE_HEX_09	100000	20210701_01	0.150076
12	panel21	singleplex	ADE	ADE_HEX_09	100000	20210701_01	0.150367
13	panel21	singleplex	ADE	ADE_HEX_09	100000	20210701_01	0.15137
14	panel21	singleplex	ADE	ADE_HEX_09	100000	20210701_01	0.153016
15	panel21	singleplex	ADE	ADE_HEX_09	100000	20210701_01	0.156741
16	panel21	singleplex	ADE	ADE_HEX_09	100000	20210701_01	0.15848
17	panel21	singleplex	ADE	ADE_HEX_09	100000	20210701_01	0.156522
18	panel21	singleplex	ADE	ADE_HEX_09	100000	20210701_01	0.15304
19	panel21	singleplex	ADE	ADE_HEX_09	100000	20210701_01	0.154769
20	panel21	singleplex	ADE	ADE_HEX_09	100000	20210701_01	0.161929
21	panel21	singleplex	ADE	ADE_HEX_09	100000	20210701_01	0.153842
22	panel21	singleplex	ADE	ADE_HEX_09	100000	20210701_01	0.150495
23	panel21	singleplex	ADE	ADE_HEX_09	100000	20210701_01	0.148507
24	panel21	singleplex	ADE	ADE_HEX_09	100000	20210701_01	0.15383
25	panel21	singleplex	ADE	ADE_HEX_09	100000	20210701_01	0.155127
26	panel21	singleplex	ADE	ADE_HEX_09	100000	20210701_01	0.151056
27	panel21	singleplex	ADE	ADE_HEX_09	100000	20210701_01	0.152513
28	panel21	singleplex	ADE	ADE_HEX_09	100000	20210701_01	0.156286
29	panel21	singleplex	ADE	ADE_HEX_09	100000	20210701_01	0.152205
30	panel21	singleplex	ADE	ADE_HEX_09	100000	20210701_01	0.147358
31	panel21	singleplex	ADE	ADE_HEX_09	100000	20210701_01	0.150426
32	panel21	singleplex	ADE	ADE_HEX_09	100000	20210701_01	0.151286
33	panel21	singleplex	ADE	ADE_HEX_09	100000	20210701_01	0.153506
34	panel21	singleplex	ADE	ADE_HEX_09	100000	20210701_01	0.152069
35	panel21	singleplex	ADE	ADE_HEX_09	100000	20210701_01	0.160945
36	panel21	singleplex	ADE	ADE_HEX_09	100000	20210701_01	0.147532
37	panel21	singleplex	ADE	ADE_HEX_09	100000	20210701_01	0.157685
38	panel21	singleplex	ADE	ADE_HEX_09	100000	20210701_01	0.153695
39	panel21	singleplex	ADE	ADE_HEX_09	100000	20210701_01	0.156305
40	panel21	singleplex	ADE	ADE_HEX_09	100000	20210701_01	0.15482
41	panel21	singleplex	ADE	ADE_HEX_09	100000	20210701_01	0.151545
42	panel21	singleplex	ADE	ADE_HEX_09	100000	20210701_01	0.172308
43	panel21	singleplex	ADE	ADE_HEX_09	100000	20210701_01	0.157348
44	panel21	singleplex	ADE	ADE_HEX_09	100000	20210701_01	0.149782
45	panel21	singleplex	ADE	ADE_HEX_09	100000	20210701_01	0.153019
46	panel21	singleplex	ADE	ADE_HEX_09	100000	20210701_01	0.152024
47	panel21	singleplex	ADE	ADE_HEX_09	100000	20210701_01	0.154501
48	panel21	singleplex	ADE	ADE_HEX_09	100000	20210701_01	0.154649
49	panel21	singleplex	ADE	ADE_HEX_09	100000	20210701_01	0.148185
50	panel21	singleplex	ADE	ADE_HEX_09	100000	20210701_01	0.154588
51	panel21	singleplex	ADE	ADE_HEX_09	100000	20210701_01	0.149773
52	panel21	singleplex	ADE	ADE_HEX_09	100000	20210701_01	0.155557
53	panel21	singleplex	ADE	ADE_HEX_09	100000	20210701_01	0.154643
54	panel21	singleplex	ADE	ADE_HEX_09	100000	20210701_01	0.152471
55	panel21	singleplex	ADE	ADE_HEX_09	100000	20210701_01	0.150028
56	panel21	singleplex	ADE	ADE_HEX_09	100000	20210701_01	0.156253
57	panel21	singleplex	ADE	ADE_HEX_09	100000	20210701_01	0.1519
58	panel21	singleplex	ADE	ADE_HEX_09	100000	20210701_01	0.152734
59	panel21	singleplex	ADE	ADE_HEX_09	100000	20210701_01	0.148294
60	panel21	singleplex	ADE	ADE_HEX_09	100000	20210701_01	0.150559
61	panel21	singleplex	ADE	ADE_HEX_09	100000	20210701_01	0.157544
62	panel21	singleplex	ADE	ADE_HEX_09	100000	20210701_01	0.154983
63	panel21	singleplex	ADE	ADE_HEX_09	100000	20210701_01	0.153147
64	panel21	singleplex	ADE	ADE_HEX_09	100000	20210701_01	0.157292
65	panel21	singleplex	ADE	ADE_HEX_09	100000	20210701_01	0.153573
66	panel21	singleplex	ADE	ADE_HEX_09	100000	20210701_01	0.154572
67	panel21	singleplex	ADE	ADE_HEX_09	100000	20210701_01	0.153936
68	panel21	singleplex	ADE	ADE_HEX_09	100000	20210701_01	0.14984
69	panel21	singleplex	ADE	ADE_HEX_09	100000	20210701_01	0.15654
70	panel21	singleplex	ADE	ADE_HEX_09	100000	20210701_01	0.155163
71	panel21	singleplex	ADE	ADE_HEX_09	100000	20210701_01	0.157916
72	panel21	singleplex	ADE	ADE_HEX_09	100000	20210701_01	0.155143
73	panel21	singleplex	ADE	ADE_HEX_09	100000	20210701_01	0.157611
74	panel21	singleplex	ADE	ADE_HEX_09	100000	20210701_01	0.153312
75	panel21	singleplex	ADE	ADE_HEX_09	100000	20210701_01	0.156947
76	panel21	singleplex	ADE	ADE_HEX_09	100000	20210701_01	0.15342
77	panel21	singleplex	ADE	ADE_HEX_09	100000	20210701_01	0.159199
78	panel21	singleplex	ADE	ADE_HEX_09	100000	20210701_01	0.146293
79	panel21	singleplex	ADE	ADE_HEX_09	100000	20210701_01	0.153257
80	panel21	singleplex	ADE	ADE_HEX_09	100000	20210701_01	0.155275
81	panel21	singleplex	ADE	ADE_HEX_09	100000	20210701_01	0.155442
82	panel21	singleplex	ADE	ADE_HEX_09	100000	20210701_01	0.154322
83	panel21	singleplex	ADE	ADE_HEX_09	100000	20210701_01	0.157674
84	panel21	singleplex	ADE	ADE_HEX_09	100000	20210701_01	0.156141
85	panel21	singleplex	ADE	ADE_HEX_09	100000	20210701_01	0.150019
86	panel21	singleplex	ADE	ADE_HEX_09	100000	20210701_01	0.159251
87	panel21	singleplex	ADE	ADE_HEX_09	100000	20210701_01	0.152893
88	panel21	singleplex	ADE	ADE_HEX_09	100000	20210701_01	0.156421
89	panel21	singleplex	ADE	ADE_HEX_09	100000	20210701_01	0.150816
90	panel21	singleplex	ADE	ADE_HEX_09	100000	20210701_01	0.151536
91	panel21	singleplex	ADE	ADE_HEX_09	100000	20210701_01	0.157937
92	panel21	singleplex	ADE	ADE_HEX_09	100000	20210701_01	0.15069
93	panel21	singleplex	ADE	ADE_HEX_09	100000	20210701_01	0.158928
94	panel21	singleplex	ADE	ADE_HEX_09	100000	20210701_01	0.154174
95	panel21	singleplex	ADE	ADE_HEX_09	100000	20210701_01	0.153306
96	panel21	singleplex	ADE	ADE_HEX_09	100000	20210701_01	0.148129
97	panel21	singleplex	ADE	ADE_HEX_09	100000	20210701_01	0.155678
98	panel21	singleplex	ADE	ADE_HEX_09	100000	20210701_01	0.155241
99	panel21	singleplex	ADE	ADE_HEX_09	100000	20210701_01	0.14727
100	panel21	singleplex	ADE	ADE_HEX_09	100000	20210701_01	0.151291
101	panel21	singleplex	ADE	ADE_HEX_09	100000	20210701_01	0.152252
102	panel21	singleplex	ADE	ADE_HEX_09	100000	20210701_01	0.153757
103	panel21	singleplex	ADE	ADE_HEX_09	100000	20210701_01	0.150074
104	panel21	singleplex	ADE	ADE_HEX_09	100000	20210701_01	0.152562
105	panel21	singleplex	ADE	ADE_HEX_09	100000	20210701_01	0.15043
106	panel21	singleplex	ADE	ADE_HEX_09	100000	20210701_01	0.151915
107	panel21	singleplex	ADE	ADE_HEX_09	100000	20210701_01	0.14897
108	panel21	singleplex	ADE	ADE_HEX_09	100000	20210701_01	0.155594
109	panel21	singleplex	ADE	ADE_HEX_09	100000	20210701_01	0.150633
110	panel21	singleplex	ADE	ADE_HEX_09	100000	20210701_01	0.148265
111	panel21	singleplex	ADE	ADE_HEX_09	100000	20210701_01	0.156474
112	panel21	singleplex	ADE	ADE_HEX_09	100000	20210701_01	0.156123
113	panel21	singleplex	ADE	ADE_HEX_09	100000	20210701_01	0.156796
114	panel21	singleplex	ADE	ADE_HEX_09	100000	20210701_01	0.156302
115	panel21	singleplex	ADE	ADE_HEX_09	100000	20210701_01	0.152668
116	panel21	singleplex	ADE	ADE_HEX_09	100000	20210701_01	0.149064
117	panel21	singleplex	ADE	ADE_HEX_09	100000	20210701_01	0.160449
118	panel21	singleplex	ADE	ADE_HEX_09	100000	20210701_01	0.152306
119	panel21	singleplex	ADE	ADE_HEX_09	100000	20210701_01	0.15185
120	panel21	singleplex	ADE	ADE_HEX_09	100000	20210701_01	0.150088
121	panel21	singleplex	ADE	ADE_HEX_09	100000	20210701_01	0.151565
122	panel21	singleplex	ADE	ADE_HEX_09	100000	20210701_01	0.156568
123	panel21	singleplex	ADE	ADE_HEX_09	100000	20210701_01	0.155547
124	panel21	singleplex	ADE	ADE_HEX_09	100000	20210701_01	0.155024
125	panel21	singleplex	ADE	ADE_HEX_09	100000	20210701_01	0.150503
126	panel21	singleplex	ADE	ADE_HEX_09	100000	20210701_01	0.156642
127	panel21	singleplex	ADE	ADE_HEX_09	100000	20210701_01	0.147939
128	panel21	singleplex	ADE	ADE_HEX_09	100000	20210701_01	0.145616
129	panel21	singleplex	ADE	ADE_HEX_09	100000	20210701_01	0.15333
130	panel21	singleplex	ADE	ADE_HEX_09	100000	20210701_01	0.15382
131	panel21	singleplex	ADE	ADE_HEX_09	100000	20210701_01	0.156105
132	panel21	singleplex	ADE	ADE_HEX_09	100000	20210701_01	0.153706
133	panel21	singleplex	ADE	ADE_HEX_09	100000	20210701_01	0.152264
134	panel21	singleplex	ADE	ADE_HEX_09	100000	20210701_01	0.155668
135	panel21	singleplex	ADE	ADE_HEX_09	100000	20210701_01	0.155375
136	panel21	singleplex	ADE	ADE_HEX_09	100000	20210701_01	0.148256
137	panel21	singleplex	ADE	ADE_HEX_09	100000	20210701_01	0.145849
138	panel21	singleplex	ADE	ADE_HEX_09	100000	20210701_01	0.148382
139	panel21	singleplex	ADE	ADE_HEX_09	100000	20210701_01	0.151216
140	panel21	singleplex	ADE	ADE_HEX_09	100000	20210701_01	0.15565
141	panel21	singleplex	ADE	ADE_HEX_09	100000	20210701_01	0.151589
142	panel21	singleplex	ADE	ADE_HEX_09	100000	20210701_01	0.150393
143	panel21	singleplex	ADE	ADE_HEX_09	100000	20210701_01	0.151973
144	panel21	singleplex	ADE	ADE_HEX_09	100000	20210701_01	0.152087
145	panel21	singleplex	ADE	ADE_HEX_09	100000	20210701_01	0.153641
146	panel21	singleplex	ADE	ADE_HEX_09	100000	20210701_01	0.149675
147	panel21	singleplex	ADE	ADE_HEX_09	100000	20210701_01	0.147214
148	panel21	singleplex	ADE	ADE_HEX_09	100000	20210701_01	0.155723
149	panel21	singleplex	ADE	ADE_HEX_09	100000	20210701_01	0.150148
150	panel21	singleplex	ADE	ADE_HEX_09	100000	20210701_01	0.153906
151	panel21	singleplex	ADE	ADE_HEX_09	100000	20210701_01	0.151955
152	panel21	singleplex	ADE	ADE_HEX_09	100000	20210701_01	0.156943
153	panel21	singleplex	ADE	ADE_HEX_09	100000	20210701_01	0.153677
154	panel21	singleplex	ADE	ADE_HEX_09	100000	20210701_01	0.151151
155	panel21	singleplex	ADE	ADE_HEX_09	100000	20210701_01	0.154048
156	panel21	singleplex	ADE	ADE_HEX_09	100000	20210701_01	0.15029
157	panel21	singleplex	ADE	ADE_HEX_09	100000	20210701_01	0.156283
158	panel21	singleplex	ADE	ADE_HEX_09	100000	20210701_01	0.151005
159	panel21	singleplex	ADE	ADE_HEX_09	100000	20210701_01	0.153936
160	panel21	singleplex	ADE	ADE_HEX_09	100000	20210701_01	0.151056
161	panel21	singleplex	ADE	ADE_HEX_09	100000	20210701_01	0.155446
162	panel21	singleplex	ADE	ADE_HEX_09	100000	20210701_01	0.148924
163	panel21	singleplex	ADE	ADE_HEX_09	100000	20210701_01	0.155332
164	panel21	singleplex	ADE	ADE_HEX_09	100000	20210701_01	0.154443
165	panel21	singleplex	ADE	ADE_HEX_09	100000	20210701_01	0.146487
166	panel21	singleplex	ADE	ADE_HEX_09	100000	20210701_01	0.150653
167	panel21	singleplex	ADE	ADE_HEX_09	100000	20210701_01	0.147707
168	panel21	singleplex	ADE	ADE_HEX_09	100000	20210701_01	0.151687
169	panel21	singleplex	ADE	ADE_HEX_09	100000	20210701_01	0.152432
170	panel21	singleplex	ADE	ADE_HEX_09	100000	20210701_01	0.147539
171	panel21	singleplex	ADE	ADE_HEX_09	100000	20210701_01	0.157293
172	panel21	singleplex	ADE	ADE_HEX_09	100000	20210701_01	0.159975
173	panel21	singleplex	ADE	ADE_HEX_09	100000	20210701_01	0.152927
174	panel21	singleplex	ADE	ADE_HEX_09	100000	20210701_01	0.153062
175	panel21	singleplex	ADE	ADE_HEX_09	100000	20210701_01	0.159715
176	panel21	singleplex	ADE	ADE_HEX_09	100000	20210701_01	0.155467
177	panel21	singleplex	ADE	ADE_HEX_09	100000	20210701_01	0.16165
178	panel21	singleplex	ADE	ADE_HEX_09	100000	20210701_01	0.152724
179	panel21	singleplex	ADE	ADE_HEX_09	100000	20210701_01	0.156548
180	panel21	singleplex	ADE	ADE_HEX_09	100000	20210701_01	0.14885
181	panel21	singleplex	ADE	ADE_HEX_09	100000	20210701_01	0.149304
182	panel21	singleplex	ADE	ADE_HEX_09	100000	20210701_01	0.155177
183	panel21	singleplex	ADE	ADE_HEX_09	100000	20210701_01	0.149793
184	panel21	singleplex	ADE	ADE_HEX_09	100000	20210701_01	0.150168
185	panel21	singleplex	ADE	ADE_HEX_09	100000	20210701_01	0.157339
186	panel21	singleplex	ADE	ADE_HEX_09	100000	20210701_01	0.156064
187	panel21	singleplex	ADE	ADE_HEX_09	100000	20210701_01	0.158845
188	panel21	singleplex	ADE	ADE_HEX_09	100000	20210701_01	0.154652
189	panel21	singleplex	ADE	ADE_HEX_09	100000	20210701_01	0.153774
190	panel21	singleplex	ADE	ADE_HEX_09	100000	20210701_01	0.15512
191	panel21	singleplex	ADE	ADE_HEX_09	100000	20210701_01	0.154964
192	panel21	singleplex	ADE	ADE_HEX_09	100000	20210701_01	0.150181
193	panel21	singleplex	ADE	ADE_HEX_09	100000	20210701_01	0.153254
194	panel21	singleplex	ADE	ADE_HEX_09	100000	20210701_01	0.158514
195	panel21	singleplex	ADE	ADE_HEX_09	100000	20210701_01	0.150773
196	panel21	singleplex	ADE	ADE_HEX_09	100000	20210701_01	0.155058
197	panel21	singleplex	ADE	ADE_HEX_09	100000	20210701_01	0.153268
198	panel21	singleplex	ADE	ADE_HEX_09	100000	20210701_01	0.153163
199	panel21	singleplex	ADE	ADE_HEX_09	100000	20210701_01	0.151072
200	panel21	singleplex	ADE	ADE_HEX_09	100000	20210701_01	0.15532
201	panel21	singleplex	ADE	ADE_HEX_09	100000	20210701_01	0.156391
202	panel21	singleplex	ADE	ADE_HEX_09	100000	20210701_01	0.153971
203	panel21	singleplex	ADE	ADE_HEX_09	100000	20210701_01	0.158411
204	panel21	singleplex	ADE	ADE_HEX_09	100000	20210701_01	0.152433
205	panel21	singleplex	ADE	ADE_HEX_09	100000	20210701_01	0.153084
206	panel21	singleplex	ADE	ADE_HEX_09	100000	20210701_01	0.15383
207	panel21	singleplex	ADE	ADE_HEX_09	100000	20210701_01	0.155255
208	panel21	singleplex	ADE	ADE_HEX_09	100000	20210701_01	0.151338
209	panel21	singleplex	ADE	ADE_HEX_09	100000	20210701_01	0.15483
210	panel21	singleplex	ADE	ADE_HEX_09	100000	20210701_01	0.154713
211	panel21	singleplex	ADE	ADE_HEX_09	100000	20210701_01	0.157205
212	panel21	singleplex	ADE	ADE_HEX_09	100000	20210701_01	0.156678
213	panel21	singleplex	ADE	ADE_HEX_09	100000	20210701_01	0.145246
214	panel21	singleplex	ADE	ADE_HEX_09	100000	20210701_01	0.151652
215	panel21	singleplex	ADE	ADE_HEX_09	100000	20210701_01	0.149401
216	panel21	singleplex	ADE	ADE_HEX_09	100000	20210701_01	0.15452
217	panel21	singleplex	ADE	ADE_HEX_09	100000	20210701_01	0.152854
218	panel21	singleplex	ADE	ADE_HEX_09	100000	20210701_01	0.156227
219	panel21	singleplex	ADE	ADE_HEX_09	100000	20210701_01	0.148818
220	panel21	singleplex	ADE	ADE_HEX_09	100000	20210701_01	0.153806
221	panel21	singleplex	ADE	ADE_HEX_09	100000	20210701_01	0.150644
222	panel21	singleplex	ADE	ADE_HEX_09	100000	20210701_01	0.157006
223	panel21	singleplex	ADE	ADE_HEX_09	100000	20210701_01	0.154475
224	panel21	singleplex	ADE	ADE_HEX_09	100000	20210701_01	0.148637
225	panel21	singleplex	ADE	ADE_HEX_09	100000	20210701_01	0.156482
226	panel21	singleplex	ADE	ADE_HEX_09	100000	20210701_01	0.154466
227	panel21	singleplex	ADE	ADE_HEX_09	100000	20210701_01	0.14978
228	panel21	singleplex	ADE	ADE_HEX_09	100000	20210701_01	0.157138
229	panel21	singleplex	ADE	ADE_HEX_09	100000	20210701_01	0.157243
230	panel21	singleplex	ADE	ADE_HEX_09	100000	20210701_01	0.152369
231	panel21	singleplex	ADE	ADE_HEX_09	100000	20210701_01	0.147883
232	panel21	singleplex	ADE	ADE_HEX_09	100000	20210701_01	0.150513
233	panel21	singleplex	ADE	ADE_HEX_09	100000	20210701_01	0.149654
234	panel21	singleplex	ADE	ADE_HEX_09	100000	20210701_01	0.149488
235	panel21	singleplex	ADE	ADE_HEX_09	100000	20210701_01	0.15718
236	panel21	singleplex	ADE	ADE_HEX_09	100000	20210701_01	0.157491
237	panel21	singleplex	ADE	ADE_HEX_09	100000	20210701_01	0.151993
238	panel21	singleplex	ADE	ADE_HEX_09	100000	20210701_01	0.155306
239	panel21	singleplex	ADE	ADE_HEX_09	100000	20210701_01	0.145402
240	panel21	singleplex	ADE	ADE_HEX_09	100000	20210701_01	0.150664
241	panel21	singleplex	ADE	ADE_HEX_09	100000	20210701_01	0.153148
242	panel21	singleplex	ADE	ADE_HEX_09	100000	20210701_01	0.15071
243	panel21	singleplex	ADE	ADE_HEX_09	100000	20210701_01	0.153571
244	panel21	singleplex	ADE	ADE_HEX_09	100000	20210701_01	0.15493
245	panel21	singleplex	ADE	ADE_HEX_09	100000	20210701_01	0.148369
246	panel21	singleplex	ADE	ADE_HEX_09	100000	20210701_01	0.152901
247	panel21	singleplex	ADE	ADE_HEX_09	100000	20210701_01	0.155015
248	panel21	singleplex	ADE	ADE_HEX_09	100000	20210701_01	0.151514
249	panel21	singleplex	ADE	ADE_HEX_09	100000	20210701_01	0.159679
250	panel21	singleplex	ADE	ADE_HEX_09	100000	20210701_01	0.152581
251	panel21	singleplex	ADE	ADE_HEX_09	100000	20210701_01	0.144675
252	panel21	singleplex	ADE	ADE_HEX_09	100000	20210701_01	0.152534
253	panel21	singleplex	ADE	ADE_HEX_09	100000	20210701_01	0.151409
254	panel21	singleplex	ADE	ADE_HEX_09	100000	20210701_01	0.156606
255	panel21	singleplex	ADE	ADE_HEX_09	100000	20210701_01	0.156268
256	panel21	singleplex	ADE	ADE_HEX_09	100000	20210701_01	0.150628
257	panel21	singleplex	ADE	ADE_HEX_09	100000	20210701_01	0.149004
258	panel21	singleplex	ADE	ADE_HEX_09	100000	20210701_01	0.156847
259	panel21	singleplex	ADE	ADE_HEX_09	100000	20210701_01	0.155504
260	panel21	singleplex	ADE	ADE_HEX_09	100000	20210701_01	0.155549
261	panel21	singleplex	ADE	ADE_HEX_09	100000	20210701_01	0.157294
262	panel21	singleplex	ADE	ADE_HEX_09	100000	20210701_01	0.15415
263	panel21	singleplex	ADE	ADE_HEX_09	100000	20210701_01	0.151157
264	panel21	singleplex	ADE	ADE_HEX_09	100000	20210701_01	0.156189
265	panel21	singleplex	ADE	ADE_HEX_09	100000	20210701_01	0.158363
266	panel21	singleplex	ADE	ADE_HEX_09	100000	20210701_01	0.155613
267	panel21	singleplex	ADE	ADE_HEX_09	100000	20210701_01	0.149307
268	panel21	singleplex	ADE	ADE_HEX_09	100000	20210701_01	0.156109
269	panel21	singleplex	ADE	ADE_HEX_09	100000	20210701_01	0.153179
270	panel21	singleplex	ADE	ADE_HEX_09	100000	20210701_01	0.145108
271	panel21	singleplex	ADE	ADE_HEX_09	100000	20210701_01	0.152141
272	panel21	singleplex	ADE	ADE_HEX_09	100000	20210701_01	0.158058
273	panel21	singleplex	ADE	ADE_HEX_09	100000	20210701_01	0.155382
274	panel21	singleplex	ADE	ADE_HEX_09	100000	20210701_01	0.156721
275	panel21	singleplex	ADE	ADE_HEX_09	100000	20210701_01	0.153333
276	panel21	singleplex	ADE	ADE_HEX_09	100000	20210701_01	0.152967
277	panel21	singleplex	ADE	ADE_HEX_09	100000	20210701_01	0.155107
278	panel21	singleplex	ADE	ADE_HEX_09	100000	20210701_01	0.153089
279	panel21	singleplex	ADE	ADE_HEX_09	100000	20210701_01	0.152787
280	panel21	singleplex	ADE	ADE_HEX_09	100000	20210701_01	0.152421
281	panel21	singleplex	ADE	ADE_HEX_09	100000	20210701_01	0.154235
282	panel21	singleplex	ADE	ADE_HEX_09	100000	20210701_01	0.149373
283	panel21	singleplex	ADE	ADE_HEX_09	100000	20210701_01	0.156777
284	panel21	singleplex	ADE	ADE_HEX_09	100000	20210701_01	0.148067
285	panel21	singleplex	ADE	ADE_HEX_09	100000	20210701_01	0.153017
286	panel21	singleplex	ADE	ADE_HEX_09	100000	20210701_01	0.154121
287	panel21	singleplex	ADE	ADE_HEX_09	100000	20210701_01	0.156743
288	panel21	singleplex	ADE	ADE_HEX_09	100000	20210701_01	0.151714
289	panel21	singleplex	ADE	ADE_HEX_09	100000	20210701_01	0.153198
290	panel21	singleplex	ADE	ADE_HEX_09	100000	20210701_01	0.153006
291	panel21	singleplex	ADE	ADE_HEX_09	100000	20210701_01	0.150291
292	panel21	singleplex	ADE	ADE_HEX_09	100000	20210701_01	0.153159
293	panel21	singleplex	ADE	ADE_HEX_09	100000	20210701_01	0.154154
294	panel21	singleplex	ADE	ADE_HEX_09	100000	20210701_01	0.150893
295	panel21	singleplex	ADE	ADE_HEX_09	100000	20210701_01	0.150125
296	panel21	singleplex	ADE	ADE_HEX_09	100000	20210701_01	0.155763
297	panel21	singleplex	ADE	ADE_HEX_09	100000	20210701_01	0.152787
298	panel21	singleplex	ADE	ADE_HEX_09	100000	20210701_01	0.160802
299	panel21	singleplex	ADE	ADE_HEX_09	100000	20210701_01	0.152144
300	panel21	singleplex	ADE	ADE_HEX_09	100000	20210701_01	0.156904
301	panel21	singleplex	ADE	ADE_HEX_09	100000	20210701_01	0.154859
302	panel21	singleplex	ADE	ADE_HEX_09	100000	20210701_01	0.151918
303	panel21	singleplex	ADE	ADE_HEX_09	100000	20210701_01	0.154157
304	panel21	singleplex	ADE	ADE_HEX_09	100000	20210701_01	0.157305
305	panel21	singleplex	ADE	ADE_HEX_09	100000	20210701_01	0.153
306	panel21	singleplex	ADE	ADE_HEX_09	100000	20210701_01	0.152093
307	panel21	singleplex	ADE	ADE_HEX_09	100000	20210701_01	0.150198
308	panel21	singleplex	ADE	ADE_HEX_09	100000	20210701_01	0.154342
309	panel21	singleplex	ADE	ADE_HEX_09	100000	20210701_01	0.153311
310	panel21	singleplex	ADE	ADE_HEX_09	100000	20210701_01	0.158907
311	panel21	singleplex	ADE	ADE_HEX_09	100000	20210701_01	0.150836
312	panel21	singleplex	ADE	ADE_HEX_09	100000	20210701_01	0.154338
313	panel21	singleplex	ADE	ADE_HEX_09	100000	20210701_01	0.157217
314	panel21	singleplex	ADE	ADE_HEX_09	100000	20210701_01	0.156063
315	panel21	singleplex	ADE	ADE_HEX_09	100000	20210701_01	0.1556
316	panel21	singleplex	ADE	ADE_HEX_09	100000	20210701_01	0.148498
317	panel21	singleplex	ADE	ADE_HEX_09	100000	20210701_01	0.154962
318	panel21	singleplex	ADE	ADE_HEX_09	100000	20210701_01	0.155092
319	panel21	singleplex	ADE	ADE_HEX_09	100000	20210701_01	0.142997
320	panel21	singleplex	ADE	ADE_HEX_09	100000	20210701_01	0.156319
321	panel21	singleplex	ADE	ADE_HEX_09	100000	20210701_01	0.156466
322	panel21	singleplex	ADE	ADE_HEX_09	100000	20210701_01	0.150471
323	panel21	singleplex	ADE	ADE_HEX_09	100000	20210701_01	0.151957
324	panel21	singleplex	ADE	ADE_HEX_09	100000	20210701_01	0.157973
325	panel21	singleplex	ADE	ADE_HEX_09	100000	20210701_01	0.15399
326	panel21	singleplex	ADE	ADE_HEX_09	100000	20210701_01	0.152147
327	panel21	singleplex	ADE	ADE_HEX_09	100000	20210701_01	0.151516
328	panel21	singleplex	ADE	ADE_HEX_09	100000	20210701_01	0.152507
329	panel21	singleplex	ADE	ADE_HEX_09	100000	20210701_01	0.150172
330	panel21	singleplex	ADE	ADE_HEX_09	100000	20210701_01	0.15616
331	panel21	singleplex	ADE	ADE_HEX_09	100000	20210701_01	0.152837
332	panel21	singleplex	ADE	ADE_HEX_09	100000	20210701_01	0.150232
333	panel21	singleplex	ADE	ADE_HEX_09	100000	20210701_01	0.154337
334	panel21	singleplex	ADE	ADE_HEX_09	100000	20210701_01	0.156122
335	panel21	singleplex	ADE	ADE_HEX_09	100000	20210701_01	0.150677
336	panel21	singleplex	ADE	ADE_HEX_09	100000	20210701_01	0.151788
337	panel21	singleplex	ADE	ADE_HEX_09	100000	20210701_01	0.155492
338	panel21	singleplex	ADE	ADE_HEX_09	100000	20210701_01	0.148994
339	panel21	singleplex	ADE	ADE_HEX_09	100000	20210701_01	0.147123
340	panel21	singleplex	ADE	ADE_HEX_09	100000	20210701_01	0.145258
341	panel21	singleplex	ADE	ADE_HEX_09	100000	20210701_01	0.154098
342	panel21	singleplex	ADE	ADE_HEX_09	100000	20210701_01	0.15355
343	panel21	singleplex	ADE	ADE_HEX_09	100000	20210701_01	0.150282
344	panel21	singleplex	ADE	ADE_HEX_09	100000	20210701_01	0.14836
345	panel21	singleplex	ADE	ADE_HEX_09	100000	20210701_01	0.151344
346	panel21	singleplex	ADE	ADE_HEX_09	100000	20210701_01	0.146451
347	panel21	singleplex	ADE	ADE_HEX_09	100000	20210701_01	0.150751
348	panel21	singleplex	ADE	ADE_HEX_09	100000	20210701_01	0.155702
349	panel21	singleplex	ADE	ADE_HEX_09	100000	20210701_01	0.152985
350	panel21	singleplex	ADE	ADE_HEX_09	100000	20210701_01	0.155098
351	panel21	singleplex	ADE	ADE_HEX_09	100000	20210701_01	0.146416
352	panel21	singleplex	ADE	ADE_HEX_09	100000	20210701_01	0.153043
353	panel21	singleplex	ADE	ADE_HEX_09	100000	20210701_01	0.15621
354	panel21	singleplex	ADE	ADE_HEX_09	100000	20210701_01	0.153548
355	panel21	singleplex	ADE	ADE_HEX_09	100000	20210701_01	0.150065
356	panel21	singleplex	ADE	ADE_HEX_09	100000	20210701_01	0.150733
357	panel21	singleplex	ADE	ADE_HEX_09	100000	20210701_01	0.149279
358	panel21	singleplex	ADE	ADE_HEX_09	100000	20210701_01	0.154226
359	panel21	singleplex	ADE	ADE_HEX_09	100000	20210701_01	0.151434
360	panel21	singleplex	ADE	ADE_HEX_09	100000	20210701_01	0.149539
361	panel21	singleplex	ADE	ADE_HEX_09	100000	20210701_01	0.152879
362	panel21	singleplex	ADE	ADE_HEX_09	100000	20210701_01	0.156835
363	panel21	singleplex	ADE	ADE_HEX_09	100000	20210701_01	0.146579
364	panel21	singleplex	ADE	ADE_HEX_09	100000	20210701_01	0.151126
365	panel21	singleplex	ADE	ADE_HEX_09	100000	20210701_01	0.150213
366	panel21	singleplex	ADE	ADE_HEX_09	100000	20210701_01	0.152138
367	panel21	singleplex	ADE	ADE_HEX_09	100000	20210701_01	0.156785
368	panel21	singleplex	ADE	ADE_HEX_09	100000	20210701_01	0.155176
369	panel21	singleplex	ADE	ADE_HEX_09	100000	20210701_01	0.169958
370	panel21	singleplex	ADE	ADE_HEX_09	100000	20210701_01	0.149478
371	panel21	singleplex	ADE	ADE_HEX_09	100000	20210701_01	0.150194
372	panel21	singleplex	ADE	ADE_HEX_09	100000	20210701_01	0.152378
373	panel21	singleplex	ADE	ADE_HEX_09	100000	20210701_01	0.154348
374	panel21	singleplex	ADE	ADE_HEX_09	100000	20210701_01	0.152191
375	panel21	singleplex	ADE	ADE_HEX_09	100000	20210701_01	0.157134
376	panel21	singleplex	ADE	ADE_HEX_09	100000	20210701_01	0.151104
377	panel21	singleplex	ADE	ADE_HEX_09	100000	20210701_01	0.15391
378	panel21	singleplex	ADE	ADE_HEX_09	100000	20210701_01	0.15666
379	panel21	singleplex	ADE	ADE_HEX_09	100000	20210701_01	0.156536
380	panel21	singleplex	ADE	ADE_HEX_09	100000	20210701_01	0.155611
381	panel21	singleplex	ADE	ADE_HEX_09	100000	20210701_01	0.152517
382	panel21	singleplex	ADE	ADE_HEX_09	100000	20210701_01	0.152728
383	panel21	singleplex	ADE	ADE_HEX_09	100000	20210701_01	0.159892
384	panel21	singleplex	ADE	ADE_HEX_09	100000	20210701_01	0.153399
385	panel21	singleplex	ADE	ADE_HEX_09	100000	20210701_01	0.156308
386	panel21	singleplex	ADE	ADE_HEX_09	100000	20210701_01	0.155377
387	panel21	singleplex	ADE	ADE_HEX_09	100000	20210701_01	0.152196
388	panel21	singleplex	ADE	ADE_HEX_09	100000	20210701_01	0.152773
389	panel21	singleplex	ADE	ADE_HEX_09	100000	20210701_01	0.15398
390	panel21	singleplex	ADE	ADE_HEX_09	100000	20210701_01	0.156237
391	panel21	singleplex	ADE	ADE_HEX_09	100000	20210701_01	0.15113
392	panel21	singleplex	ADE	ADE_HEX_09	100000	20210701_01	0.146203
393	panel21	singleplex	ADE	ADE_HEX_09	100000	20210701_01	0.147268
394	panel21	singleplex	ADE	ADE_HEX_09	100000	20210701_01	0.15487
395	panel21	singleplex	ADE	ADE_HEX_09	100000	20210701_01	0.153035
396	panel21	singleplex	ADE	ADE_HEX_09	100000	20210701_01	0.14999
397	panel21	singleplex	ADE	ADE_HEX_09	100000	20210701_01	0.149681
398	panel21	singleplex	ADE	ADE_HEX_09	100000	20210701_01	0.150457
399	panel21	singleplex	ADE	ADE_HEX_09	100000	20210701_01	0.158171
400	panel21	singleplex	ADE	ADE_HEX_09	100000	20210701_01	0.153486
401	panel21	singleplex	ADE	ADE_HEX_09	100000	20210701_01	0.153492
402	panel21	singleplex	ADE	ADE_HEX_09	100000	20210701_01	0.151031
403	panel21	singleplex	ADE	ADE_HEX_09	100000	20210701_01	0.157594
404	panel21	singleplex	ADE	ADE_HEX_09	100000	20210701_01	0.154282
405	panel21	singleplex	ADE	ADE_HEX_09	100000	20210701_01	0.150897
406	panel21	singleplex	ADE	ADE_HEX_09	100000	20210701_01	0.147035
407	panel21	singleplex	ADE	ADE_HEX_09	100000	20210701_01	0.152972
408	panel21	singleplex	ADE	ADE_HEX_09	100000	20210701_01	0.153987
409	panel21	singleplex	ADE	ADE_HEX_09	100000	20210701_01	0.16006
410	panel21	singleplex	ADE	ADE_HEX_09	100000	20210701_01	0.149331
411	panel21	singleplex	ADE	ADE_HEX_09	100000	20210701_01	0.152516
412	panel21	singleplex	ADE	ADE_HEX_09	100000	20210701_01	0.161713
413	panel21	singleplex	ADE	ADE_HEX_09	100000	20210701_01	0.153958
414	panel21	singleplex	ADE	ADE_HEX_09	100000	20210701_01	0.150411
415	panel21	singleplex	ADE	ADE_HEX_09	100000	20210701_01	0.157904
416	panel21	singleplex	ADE	ADE_HEX_09	100000	20210701_01	0.152589
417	panel21	singleplex	ADE	ADE_HEX_09	100000	20210701_01	0.155863
418	panel21	singleplex	ADE	ADE_HEX_09	100000	20210701_01	0.156465
419	panel21	singleplex	ADE	ADE_HEX_09	100000	20210701_01	0.150184
420	panel21	singleplex	ADE	ADE_HEX_09	100000	20210701_01	0.157154
421	panel21	singleplex	ADE	ADE_HEX_09	100000	20210701_01	0.151953
422	panel21	singleplex	ADE	ADE_HEX_09	100000	20210701_01	0.155917
423	panel21	singleplex	ADE	ADE_HEX_09	100000	20210701_01	0.149669
424	panel21	singleplex	ADE	ADE_HEX_09	100000	20210701_01	0.152281
425	panel21	singleplex	ADE	ADE_HEX_09	100000	20210701_01	0.150395
426	panel21	singleplex	ADE	ADE_HEX_09	100000	20210701_01	0.159173
427	panel21	singleplex	ADE	ADE_HEX_09	100000	20210701_01	0.152267
428	panel21	singleplex	ADE	ADE_HEX_09	100000	20210701_01	0.150604
429	panel21	singleplex	ADE	ADE_HEX_09	100000	20210701_01	0.153005
430	panel21	singleplex	ADE	ADE_HEX_09	100000	20210701_01	0.14965
431	panel21	singleplex	ADE	ADE_HEX_09	100000	20210701_01	0.149386
432	panel21	singleplex	ADE	ADE_HEX_09	100000	20210701_01	0.154669
433	panel21	singleplex	ADE	ADE_HEX_09	100000	20210701_01	0.146222
434	panel21	singleplex	ADE	ADE_HEX_09	100000	20210701_01	0.152953
435	panel21	singleplex	ADE	ADE_HEX_09	100000	20210701_01	0.155709
436	panel21	singleplex	ADE	ADE_HEX_09	100000	20210701_01	0.157517
437	panel21	singleplex	ADE	ADE_HEX_09	100000	20210701_01	0.149947
438	panel21	singleplex	ADE	ADE_HEX_09	100000	20210701_01	0.152933
439	panel21	singleplex	ADE	ADE_HEX_09	100000	20210701_01	0.149063
440	panel21	singleplex	ADE	ADE_HEX_09	100000	20210701_01	0.156855
441	panel21	singleplex	ADE	ADE_HEX_09	100000	20210701_01	0.160364
442	panel21	singleplex	ADE	ADE_HEX_09	100000	20210701_01	0.149833
443	panel21	singleplex	ADE	ADE_HEX_09	100000	20210701_01	0.151192
444	panel21	singleplex	ADE	ADE_HEX_09	100000	20210701_01	0.154669
445	panel21	singleplex	ADE	ADE_HEX_09	100000	20210701_01	0.157112
446	panel21	singleplex	ADE	ADE_HEX_09	100000	20210701_01	0.148278
447	panel21	singleplex	ADE	ADE_HEX_09	100000	20210701_01	0.151437
448	panel21	singleplex	ADE	ADE_HEX_09	100000	20210701_01	0.158923
449	panel21	singleplex	ADE	ADE_HEX_09	100000	20210701_01	0.147478
450	panel21	singleplex	ADE	ADE_HEX_09	100000	20210701_01	0.156199
451	panel21	singleplex	ADE	ADE_HEX_09	100000	20210701_01	0.158724
452	panel21	singleplex	ADE	ADE_HEX_09	100000	20210701_01	0.15556
453	panel21	singleplex	ADE	ADE_HEX_09	100000	20210701_01	0.150867
454	panel21	singleplex	ADE	ADE_HEX_09	100000	20210701_01	0.148553
455	panel21	singleplex	ADE	ADE_HEX_09	100000	20210701_01	0.155545
456	panel21	singleplex	ADE	ADE_HEX_09	100000	20210701_01	0.157761
457	panel21	singleplex	ADE	ADE_HEX_09	100000	20210701_01	0.149994
458	panel21	singleplex	ADE	ADE_HEX_09	100000	20210701_01	0.150725
459	panel21	singleplex	ADE	ADE_HEX_09	100000	20210701_01	0.153936
460	panel21	singleplex	ADE	ADE_HEX_09	100000	20210701_01	0.150937
461	panel21	singleplex	ADE	ADE_HEX_09	100000	20210701_01	0.151642
462	panel21	singleplex	ADE	ADE_HEX_09	100000	20210701_01	0.150709
463	panel21	singleplex	ADE	ADE_HEX_09	100000	20210701_01	0.154604
464	panel21	singleplex	ADE	ADE_HEX_09	100000	20210701_01	0.150735
465	panel21	singleplex	ADE	ADE_HEX_09	100000	20210701_01	0.154541
466	panel21	singleplex	ADE	ADE_HEX_09	100000	20210701_01	0.155925
467	panel21	singleplex	ADE	ADE_HEX_09	100000	20210701_01	0.153596
468	panel21	singleplex	ADE	ADE_HEX_09	100000	20210701_01	0.150391
469	panel21	singleplex	ADE	ADE_HEX_09	100000	20210701_01	0.155413
470	panel21	singleplex	ADE	ADE_HEX_09	100000	20210701_01	0.156885
471	panel21	singleplex	ADE	ADE_HEX_09	100000	20210701_01	0.152996
472	panel21	singleplex	ADE	ADE_HEX_09	100000	20210701_01	0.152284
473	panel21	singleplex	ADE	ADE_HEX_09	100000	20210701_01	0.157066
474	panel21	singleplex	ADE	ADE_HEX_09	100000	20210701_01	0.155517
475	panel21	singleplex	ADE	ADE_HEX_09	100000	20210701_01	0.151612
476	panel21	singleplex	ADE	ADE_HEX_09	100000	20210701_01	0.156006
477	panel21	singleplex	ADE	ADE_HEX_09	100000	20210701_01	0.150564
478	panel21	singleplex	ADE	ADE_HEX_09	100000	20210701_01	0.158072
479	panel21	singleplex	ADE	ADE_HEX_09	100000	20210701_01	0.153369
480	panel21	singleplex	ADE	ADE_HEX_09	100000	20210701_01	0.157104
481	panel21	singleplex	ADE	ADE_HEX_09	100000	20210701_01	0.155603
482	panel21	singleplex	ADE	ADE_HEX_09	100000	20210701_01	0.154517
483	panel21	singleplex	ADE	ADE_HEX_09	100000	20210701_01	0.15677
484	panel21	singleplex	ADE	ADE_HEX_09	100000	20210701_01	0.156529
485	panel21	singleplex	ADE	ADE_HEX_09	100000	20210701_01	0.155673
486	panel21	singleplex	ADE	ADE_HEX_09	100000	20210701_01	0.154133
487	panel21	singleplex	ADE	ADE_HEX_09	100000	20210701_01	0.15045
488	panel21	singleplex	ADE	ADE_HEX_09	100000	20210701_01	0.15004
489	panel21	singleplex	ADE	ADE_HEX_09	100000	20210701_01	0.15597
490	panel21	singleplex	ADE	ADE_HEX_09	100000	20210701_01	0.152179
491	panel21	singleplex	ADE	ADE_HEX_09	100000	20210701_01	0.151221
492	panel21	singleplex	ADE	ADE_HEX_09	100000	20210701_01	0.154292
493	panel21	singleplex	ADE	ADE_HEX_09	100000	20210701_01	0.155389
494	panel21	singleplex	ADE	ADE_HEX_09	100000	20210701_01	0.157538
495	panel21	singleplex	ADE	ADE_HEX_09	100000	20210701_01	0.156784
496	panel21	singleplex	ADE	ADE_HEX_09	100000	20210701_01	0.151247
497	panel21	singleplex	ADE	ADE_HEX_09	100000	20210701_01	0.155433
498	panel21	singleplex	ADE	ADE_HEX_09	100000	20210701_01	0.140933
499	panel21	singleplex	ADE	ADE_HEX_09	100000	20210701_01	0.155101
500	panel21	singleplex	ADE	ADE_HEX_09	100000	20210701_01	0.155546
501	panel21	singleplex	ADE	ADE_HEX_09	100000	20210701_01	0.156228
502	panel21	singleplex	ADE	ADE_HEX_09	100000	20210701_01	0.149723
503	panel21	singleplex	ADE	ADE_HEX_09	100000	20210701_01	0.149944
504	panel21	singleplex	ADE	ADE_HEX_09	100000	20210701_01	0.155122
505	panel21	singleplex	ADE	ADE_HEX_09	100000	20210701_01	0.158908
506	panel21	singleplex	ADE	ADE_HEX_09	100000	20210701_01	0.153825
507	panel21	singleplex	ADE	ADE_HEX_09	100000	20210701_01	0.158367
508	panel21	singleplex	ADE	ADE_HEX_09	100000	20210701_01	0.156136
509	panel21	singleplex	ADE	ADE_HEX_09	100000	20210701_01	0.15254
510	panel21	singleplex	ADE	ADE_HEX_09	100000	20210701_01	0.154227
511	panel21	singleplex	ADE	ADE_HEX_09	100000	20210701_01	0.154314
512	panel21	singleplex	ADE	ADE_HEX_09	100000	20210701_01	0.154907
513	panel21	singleplex	ADE	ADE_HEX_09	100000	20210701_01	0.154594
514	panel21	singleplex	ADE	ADE_HEX_09	100000	20210701_01	0.153459
515	panel21	singleplex	ADE	ADE_HEX_09	100000	20210701_01	0.15986
516	panel21	singleplex	ADE	ADE_HEX_09	100000	20210701_01	0.154592
517	panel21	singleplex	ADE	ADE_HEX_09	100000	20210701_01	0.15086
518	panel21	singleplex	ADE	ADE_HEX_09	100000	20210701_01	0.152836
519	panel21	singleplex	ADE	ADE_HEX_09	100000	20210701_01	0.152051
520	panel21	singleplex	ADE	ADE_HEX_09	100000	20210701_01	0.15358
521	panel21	singleplex	ADE	ADE_HEX_09	100000	20210701_01	0.154773
522	panel21	singleplex	ADE	ADE_HEX_09	100000	20210701_01	0.151231
523	panel21	singleplex	ADE	ADE_HEX_09	100000	20210701_01	0.154801
524	panel21	singleplex	ADE	ADE_HEX_09	100000	20210701_01	0.153426
525	panel21	singleplex	ADE	ADE_HEX_09	100000	20210701_01	0.154015
526	panel21	singleplex	ADE	ADE_HEX_09	100000	20210701_01	0.15581
527	panel21	singleplex	ADE	ADE_HEX_09	100000	20210701_01	0.15163
528	panel21	singleplex	ADE	ADE_HEX_09	100000	20210701_01	0.149501
529	panel21	singleplex	ADE	ADE_HEX_09	100000	20210701_01	0.157691
530	panel21	singleplex	ADE	ADE_HEX_09	100000	20210701_01	0.151644
531	panel21	singleplex	ADE	ADE_HEX_09	100000	20210701_01	0.148885
532	panel21	singleplex	ADE	ADE_HEX_09	100000	20210701_01	0.152018
533	panel21	singleplex	ADE	ADE_HEX_09	100000	20210701_01	0.150647
534	panel21	singleplex	ADE	ADE_HEX_09	100000	20210701_01	0.15535
535	panel21	singleplex	ADE	ADE_HEX_09	100000	20210701_01	0.155102
536	panel21	singleplex	ADE	ADE_HEX_09	100000	20210701_01	0.152352
537	panel21	singleplex	ADE	ADE_HEX_09	100000	20210701_01	0.15228
538	panel21	singleplex	ADE	ADE_HEX_09	100000	20210701_01	0.149632
539	panel21	singleplex	ADE	ADE_HEX_09	100000	20210701_01	0.152326
540	panel21	singleplex	ADE	ADE_HEX_09	100000	20210701_01	0.152888
541	panel21	singleplex	ADE	ADE_HEX_09	100000	20210701_01	0.144984
542	panel21	singleplex	ADE	ADE_HEX_09	100000	20210701_01	0.155852
543	panel21	singleplex	ADE	ADE_HEX_09	100000	20210701_01	0.157307
544	panel21	singleplex	ADE	ADE_HEX_09	100000	20210701_01	0.155046
545	panel21	singleplex	ADE	ADE_HEX_09	100000	20210701_01	0.155773
546	panel21	singleplex	ADE	ADE_HEX_09	100000	20210701_01	0.154629
547	panel21	singleplex	ADE	ADE_HEX_09	100000	20210701_01	0.157988
548	panel21	singleplex	ADE	ADE_HEX_09	100000	20210701_01	0.157655
549	panel21	singleplex	ADE	ADE_HEX_09	100000	20210701_01	0.154952
550	panel21	singleplex	ADE	ADE_HEX_09	100000	20210701_01	0.154177
551	panel21	singleplex	ADE	ADE_HEX_09	100000	20210701_01	0.154014
552	panel21	singleplex	ADE	ADE_HEX_09	100000	20210701_01	0.155225
553	panel21	singleplex	ADE	ADE_HEX_09	100000	20210701_01	0.158254
554	panel21	singleplex	ADE	ADE_HEX_09	100000	20210701_01	0.153546
555	panel21	singleplex	ADE	ADE_HEX_09	100000	20210701_01	0.153439
556	panel21	singleplex	ADE	ADE_HEX_09	100000	20210701_01	0.152727
557	panel21	singleplex	ADE	ADE_HEX_09	100000	20210701_01	0.155397
558	panel21	singleplex	ADE	ADE_HEX_09	100000	20210701_01	0.154898
559	panel21	singleplex	ADE	ADE_HEX_09	100000	20210701_01	0.158071
560	panel21	singleplex	ADE	ADE_HEX_09	100000	20210701_01	0.153738
561	panel21	singleplex	ADE	ADE_HEX_09	100000	20210701_01	0.150218
562	panel21	singleplex	ADE	ADE_HEX_09	100000	20210701_01	0.153893
563	panel24	singleplex	MER	MER_N_04	100000	20210701_01	0.244781
564	panel24	singleplex	MER	MER_N_04	100000	20210701_01	0.233417
565	panel24	singleplex	MER	MER_N_04	100000	20210701_01	0.228894
566	panel24	singleplex	MER	MER_N_04	100000	20210701_01	0.234209
567	panel24	singleplex	MER	MER_N_04	100000	20210701_01	0.236874
568	panel24	singleplex	MER	MER_N_04	100000	20210701_01	0.223554
569	panel24	singleplex	MER	MER_N_04	100000	20210701_01	0.232079
570	panel24	singleplex	MER	MER_N_04	100000	20210701_01	0.232841
571	panel24	singleplex	MER	MER_N_04	100000	20210701_01	0.231393
572	panel24	singleplex	MER	MER_N_04	100000	20210701_01	0.240516
573	panel24	singleplex	MER	MER_N_04	100000	20210701_01	0.226156
574	panel24	singleplex	MER	MER_N_04	100000	20210701_01	0.225913
575	panel24	singleplex	MER	MER_N_04	100000	20210701_01	0.245626
576	panel24	singleplex	MER	MER_N_04	100000	20210701_01	0.233516
577	panel24	singleplex	MER	MER_N_04	100000	20210701_01	0.224732
578	panel24	singleplex	MER	MER_N_04	100000	20210701_01	0.278152
579	panel24	singleplex	MER	MER_N_04	100000	20210701_01	0.247579
580	panel24	singleplex	MER	MER_N_04	100000	20210701_01	0.235085
581	panel24	singleplex	MER	MER_N_04	100000	20210701_01	0.229901
582	panel24	singleplex	MER	MER_N_04	100000	20210701_01	0.220199
583	panel24	singleplex	MER	MER_N_04	100000	20210701_01	0.228751
584	panel24	singleplex	MER	MER_N_04	100000	20210701_01	0.206889
585	panel24	singleplex	MER	MER_N_04	100000	20210701_01	0.22257
586	panel24	singleplex	MER	MER_N_04	100000	20210701_01	0.235533
587	panel24	singleplex	MER	MER_N_04	100000	20210701_01	0.223686
588	panel24	singleplex	MER	MER_N_04	100000	20210701_01	0.229711
589	panel24	singleplex	MER	MER_N_04	100000	20210701_01	0.224091
590	panel24	singleplex	MER	MER_N_04	100000	20210701_01	0.234723
591	panel24	singleplex	MER	MER_N_04	100000	20210701_01	0.235225
592	panel24	singleplex	MER	MER_N_04	100000	20210701_01	0.224869
593	panel24	singleplex	MER	MER_N_04	100000	20210701_01	0.224841
594	panel24	singleplex	MER	MER_N_04	100000	20210701_01	0.227962
595	panel24	singleplex	MER	MER_N_04	100000	20210701_01	0.239123
596	panel24	singleplex	MER	MER_N_04	100000	20210701_01	0.234902
597	panel24	singleplex	MER	MER_N_04	100000	20210701_01	0.230525
598	panel24	singleplex	MER	MER_N_04	100000	20210701_01	0.236923
599	panel24	singleplex	MER	MER_N_04	100000	20210701_01	0.23083
600	panel24	singleplex	MER	MER_N_04	100000	20210701_01	0.22815
601	panel24	singleplex	MER	MER_N_04	100000	20210701_01	0.227796
602	panel24	singleplex	MER	MER_N_04	100000	20210701_01	0.23589
603	panel24	singleplex	MER	MER_N_04	100000	20210701_01	0.225253
604	panel24	singleplex	MER	MER_N_04	100000	20210701_01	0.229139
605	panel24	singleplex	MER	MER_N_04	100000	20210701_01	0.228433
606	panel24	singleplex	MER	MER_N_04	100000	20210701_01	0.223203
607	panel24	singleplex	MER	MER_N_04	100000	20210701_01	0.233164
608	panel24	singleplex	MER	MER_N_04	100000	20210701_01	0.234203
609	panel24	singleplex	MER	MER_N_04	100000	20210701_01	0.236197
610	panel24	singleplex	MER	MER_N_04	100000	20210701_01	0.236388
611	panel24	singleplex	MER	MER_N_04	100000	20210701_01	0.242469
612	panel24	singleplex	MER	MER_N_04	100000	20210701_01	0.23674
613	panel24	singleplex	MER	MER_N_04	100000	20210701_01	0.238842
614	panel24	singleplex	MER	MER_N_04	100000	20210701_01	0.230714
615	panel24	singleplex	MER	MER_N_04	100000	20210701_01	0.23216
616	panel24	singleplex	MER	MER_N_04	100000	20210701_01	0.230052
617	panel24	singleplex	MER	MER_N_04	100000	20210701_01	0.231491
618	panel24	singleplex	MER	MER_N_04	100000	20210701_01	0.227221
619	panel24	singleplex	MER	MER_N_04	100000	20210701_01	0.220158
620	panel24	singleplex	MER	MER_N_04	100000	20210701_01	0.233187
621	panel24	singleplex	MER	MER_N_04	100000	20210701_01	0.229975
622	panel24	singleplex	MER	MER_N_04	100000	20210701_01	0.224878
623	panel24	singleplex	MER	MER_N_04	100000	20210701_01	0.240397
624	panel24	singleplex	MER	MER_N_04	100000	20210701_01	0.223955
625	panel24	singleplex	MER	MER_N_04	100000	20210701_01	0.239994
626	panel24	singleplex	MER	MER_N_04	100000	20210701_01	0.231983
627	panel24	singleplex	MER	MER_N_04	100000	20210701_01	0.204025
628	panel24	singleplex	MER	MER_N_04	100000	20210701_01	0.239871
629	panel24	singleplex	MER	MER_N_04	100000	20210701_01	0.219987
630	panel24	singleplex	MER	MER_N_04	100000	20210701_01	0.227068
631	panel24	singleplex	MER	MER_N_04	100000	20210701_01	0.23496
632	panel24	singleplex	MER	MER_N_04	100000	20210701_01	0.226616
633	panel24	singleplex	MER	MER_N_04	100000	20210701_01	0.227965
634	panel24	singleplex	MER	MER_N_04	100000	20210701_01	0.239019
635	panel24	singleplex	MER	MER_N_04	100000	20210701_01	0.241909
636	panel24	singleplex	MER	MER_N_04	100000	20210701_01	0.232721
637	panel24	singleplex	MER	MER_N_04	100000	20210701_01	0.233421
638	panel24	singleplex	MER	MER_N_04	100000	20210701_01	0.231141
639	panel24	singleplex	MER	MER_N_04	100000	20210701_01	0.242794
640	panel24	singleplex	MER	MER_N_04	100000	20210701_01	0.232924
641	panel24	singleplex	MER	MER_N_04	100000	20210701_01	0.228646
642	panel24	singleplex	MER	MER_N_04	100000	20210701_01	0.234502
643	panel24	singleplex	MER	MER_N_04	100000	20210701_01	0.233644
644	panel24	singleplex	MER	MER_N_04	100000	20210701_01	0.227568
645	panel24	singleplex	MER	MER_N_04	100000	20210701_01	0.226245
646	panel24	singleplex	MER	MER_N_04	100000	20210701_01	0.230465
647	panel24	singleplex	MER	MER_N_04	100000	20210701_01	0.228228
648	panel24	singleplex	MER	MER_N_04	100000	20210701_01	0.230302
649	panel24	singleplex	MER	MER_N_04	100000	20210701_01	0.219792
650	panel24	singleplex	MER	MER_N_04	100000	20210701_01	0.227887
651	panel24	singleplex	MER	MER_N_04	100000	20210701_01	0.188784
652	panel24	singleplex	MER	MER_N_04	100000	20210701_01	0.229731
653	panel24	singleplex	MER	MER_N_04	100000	20210701_01	0.231566
654	panel24	singleplex	MER	MER_N_04	100000	20210701_01	0.230198
655	panel24	singleplex	MER	MER_N_04	100000	20210701_01	0.233134
656	panel24	singleplex	MER	MER_N_04	100000	20210701_01	0.230629
657	panel24	singleplex	MER	MER_N_04	100000	20210701_01	0.235683
658	panel24	singleplex	MER	MER_N_04	100000	20210701_01	0.228671
659	panel24	singleplex	MER	MER_N_04	100000	20210701_01	0.231411
660	panel24	singleplex	MER	MER_N_04	100000	20210701_01	0.230757
661	panel24	singleplex	MER	MER_N_04	100000	20210701_01	0.239157
662	panel24	singleplex	MER	MER_N_04	100000	20210701_01	0.232189
663	panel24	singleplex	MER	MER_N_04	100000	20210701_01	0.236104
664	panel24	singleplex	MER	MER_N_04	100000	20210701_01	0.23422
665	panel24	singleplex	MER	MER_N_04	100000	20210701_01	0.233966
666	panel24	singleplex	MER	MER_N_04	100000	20210701_01	0.22703
667	panel24	singleplex	MER	MER_N_04	100000	20210701_01	0.22995
668	panel24	singleplex	MER	MER_N_04	100000	20210701_01	0.222072
669	panel24	singleplex	MER	MER_N_04	100000	20210701_01	0.228256
670	panel24	singleplex	MER	MER_N_04	100000	20210701_01	0.223981
671	panel24	singleplex	MER	MER_N_04	100000	20210701_01	0.231683
672	panel24	singleplex	MER	MER_N_04	100000	20210701_01	0.222384
673	panel24	singleplex	MER	MER_N_04	100000	20210701_01	0.22843
674	panel24	singleplex	MER	MER_N_04	100000	20210701_01	0.231255
675	panel24	singleplex	MER	MER_N_04	100000	20210701_01	0.236258
676	panel24	singleplex	MER	MER_N_04	100000	20210701_01	0.227114
677	panel24	singleplex	MER	MER_N_04	100000	20210701_01	0.231567
678	panel24	singleplex	MER	MER_N_04	100000	20210701_01	0.239021
679	panel24	singleplex	MER	MER_N_04	100000	20210701_01	0.225126
680	panel24	singleplex	MER	MER_N_04	100000	20210701_01	0.233268
681	panel24	singleplex	MER	MER_N_04	100000	20210701_01	0.23314
682	panel24	singleplex	MER	MER_N_04	100000	20210701_01	0.229721
683	panel24	singleplex	MER	MER_N_04	100000	20210701_01	0.232844
684	panel24	singleplex	MER	MER_N_04	100000	20210701_01	0.226349
685	panel24	singleplex	MER	MER_N_04	100000	20210701_01	0.214938
686	panel24	singleplex	MER	MER_N_04	100000	20210701_01	0.23275
687	panel24	singleplex	MER	MER_N_04	100000	20210701_01	0.231539
688	panel24	singleplex	MER	MER_N_04	100000	20210701_01	0.228796
689	panel24	singleplex	MER	MER_N_04	100000	20210701_01	0.225265
690	panel24	singleplex	MER	MER_N_04	100000	20210701_01	0.224941
691	panel24	singleplex	MER	MER_N_04	100000	20210701_01	0.232656
692	panel24	singleplex	MER	MER_N_04	100000	20210701_01	0.233664
693	panel24	singleplex	MER	MER_N_04	100000	20210701_01	0.239242
694	panel24	singleplex	MER	MER_N_04	100000	20210701_01	0.24063
695	panel24	singleplex	MER	MER_N_04	100000	20210701_01	0.209408
696	panel24	singleplex	MER	MER_N_04	100000	20210701_01	0.239726
697	panel24	singleplex	MER	MER_N_04	100000	20210701_01	0.232186
698	panel24	singleplex	MER	MER_N_04	100000	20210701_01	0.238167
699	panel24	singleplex	MER	MER_N_04	100000	20210701_01	0.239568
700	panel24	singleplex	MER	MER_N_04	100000	20210701_01	0.230738
701	panel24	singleplex	MER	MER_N_04	100000	20210701_01	0.232427
702	panel24	singleplex	MER	MER_N_04	100000	20210701_01	0.22765
703	panel24	singleplex	MER	MER_N_04	100000	20210701_01	0.227842
704	panel24	singleplex	MER	MER_N_04	100000	20210701_01	0.228616
705	panel24	singleplex	MER	MER_N_04	100000	20210701_01	0.219965
706	panel24	singleplex	MER	MER_N_04	100000	20210701_01	0.226106
707	panel24	singleplex	MER	MER_N_04	100000	20210701_01	0.222356
708	panel24	singleplex	MER	MER_N_04	100000	20210701_01	0.234681
709	panel24	singleplex	MER	MER_N_04	100000	20210701_01	0.225615
710	panel24	singleplex	MER	MER_N_04	100000	20210701_01	0.225297
711	panel24	singleplex	MER	MER_N_04	100000	20210701_01	0.226504
712	panel24	singleplex	MER	MER_N_04	100000	20210701_01	0.238101
713	panel24	singleplex	MER	MER_N_04	100000	20210701_01	0.228106
714	panel24	singleplex	MER	MER_N_04	100000	20210701_01	0.233318
715	panel24	singleplex	MER	MER_N_04	100000	20210701_01	0.231459
716	panel24	singleplex	MER	MER_N_04	100000	20210701_01	0.225639
717	panel24	singleplex	MER	MER_N_04	100000	20210701_01	0.241175
718	panel24	singleplex	MER	MER_N_04	100000	20210701_01	0.230173
719	panel24	singleplex	MER	MER_N_04	100000	20210701_01	0.226737
720	panel24	singleplex	MER	MER_N_04	100000	20210701_01	0.228464
721	panel24	singleplex	MER	MER_N_04	100000	20210701_01	0.214951
722	panel24	singleplex	MER	MER_N_04	100000	20210701_01	0.233127
723	panel24	singleplex	MER	MER_N_04	100000	20210701_01	0.233441
724	panel24	singleplex	MER	MER_N_04	100000	20210701_01	0.234871
725	panel24	singleplex	MER	MER_N_04	100000	20210701_01	0.233532
726	panel24	singleplex	MER	MER_N_04	100000	20210701_01	0.234238
727	panel24	singleplex	MER	MER_N_04	100000	20210701_01	0.229395
728	panel24	singleplex	MER	MER_N_04	100000	20210701_01	0.237495
729	panel24	singleplex	MER	MER_N_04	100000	20210701_01	0.21073
730	panel24	singleplex	MER	MER_N_04	100000	20210701_01	0.233507
731	panel24	singleplex	MER	MER_N_04	100000	20210701_01	0.235343
732	panel24	singleplex	MER	MER_N_04	100000	20210701_01	0.229268
733	panel24	singleplex	MER	MER_N_04	100000	20210701_01	0.235264
734	panel24	singleplex	MER	MER_N_04	100000	20210701_01	0.240462
735	panel24	singleplex	MER	MER_N_04	100000	20210701_01	0.226493
736	panel24	singleplex	MER	MER_N_04	100000	20210701_01	0.240007
737	panel24	singleplex	MER	MER_N_04	100000	20210701_01	0.241671
738	panel24	singleplex	MER	MER_N_04	100000	20210701_01	0.234337
739	panel24	singleplex	MER	MER_N_04	100000	20210701_01	0.236064
740	panel24	singleplex	MER	MER_N_04	100000	20210701_01	0.234664
741	panel24	singleplex	MER	MER_N_04	100000	20210701_01	0.214838
742	panel24	singleplex	MER	MER_N_04	100000	20210701_01	0.222147
743	panel24	singleplex	MER	MER_N_04	100000	20210701_01	0.217086
744	panel24	singleplex	MER	MER_N_04	100000	20210701_01	0.221692
745	panel24	singleplex	MER	MER_N_04	100000	20210701_01	0.218389
746	panel24	singleplex	MER	MER_N_04	100000	20210701_01	0.220791
747	panel24	singleplex	MER	MER_N_04	100000	20210701_01	0.232027
748	panel24	singleplex	MER	MER_N_04	100000	20210701_01	0.233841
749	panel24	singleplex	MER	MER_N_04	100000	20210701_01	0.215777
750	panel24	singleplex	MER	MER_N_04	100000	20210701_01	0.22351
751	panel24	singleplex	MER	MER_N_04	100000	20210701_01	0.220338
752	panel24	singleplex	MER	MER_N_04	100000	20210701_01	0.213253
753	panel24	singleplex	MER	MER_N_04	100000	20210701_01	0.223459
754	panel24	singleplex	MER	MER_N_04	100000	20210701_01	0.226428
755	panel24	singleplex	MER	MER_N_04	100000	20210701_01	0.229001
756	panel24	singleplex	MER	MER_N_04	100000	20210701_01	0.223305
757	panel24	singleplex	MER	MER_N_04	100000	20210701_01	0.207468
758	panel24	singleplex	MER	MER_N_04	100000	20210701_01	0.220588
759	panel24	singleplex	MER	MER_N_04	100000	20210701_01	0.21938
760	panel24	singleplex	MER	MER_N_04	100000	20210701_01	0.218944
761	panel24	singleplex	MER	MER_N_04	100000	20210701_01	0.222006
762	panel24	singleplex	MER	MER_N_04	100000	20210701_01	0.220585
763	panel24	singleplex	MER	MER_N_04	100000	20210701_01	0.218544
764	panel24	singleplex	MER	MER_N_04	100000	20210701_01	0.230419
765	panel24	singleplex	MER	MER_N_04	100000	20210701_01	0.231485
766	panel24	singleplex	MER	MER_N_04	100000	20210701_01	0.23532
767	panel24	singleplex	MER	MER_N_04	100000	20210701_01	0.226268
768	panel24	singleplex	MER	MER_N_04	100000	20210701_01	0.224266
769	panel24	singleplex	MER	MER_N_04	100000	20210701_01	0.228571
770	panel24	singleplex	MER	MER_N_04	100000	20210701_01	0.232712
771	panel24	singleplex	MER	MER_N_04	100000	20210701_01	0.228011
772	panel24	singleplex	MER	MER_N_04	100000	20210701_01	0.213798
773	panel24	singleplex	MER	MER_N_04	100000	20210701_01	0.228472
774	panel24	singleplex	MER	MER_N_04	100000	20210701_01	0.236345
775	panel24	singleplex	MER	MER_N_04	100000	20210701_01	0.23084
776	panel24	singleplex	MER	MER_N_04	100000	20210701_01	0.225705
777	panel24	singleplex	MER	MER_N_04	100000	20210701_01	0.226603
778	panel24	singleplex	MER	MER_N_04	100000	20210701_01	0.228075
779	panel24	singleplex	MER	MER_N_04	100000	20210701_01	0.225607
780	panel24	singleplex	MER	MER_N_04	100000	20210701_01	0.225737
781	panel24	singleplex	MER	MER_N_04	100000	20210701_01	0.225352
782	panel24	singleplex	MER	MER_N_04	100000	20210701_01	0.219434
783	panel24	singleplex	MER	MER_N_04	100000	20210701_01	0.237288
784	panel24	singleplex	MER	MER_N_04	100000	20210701_01	0.230969
785	panel24	singleplex	MER	MER_N_04	100000	20210701_01	0.201857
786	panel24	singleplex	MER	MER_N_04	100000	20210701_01	0.235793
787	panel24	singleplex	MER	MER_N_04	100000	20210701_01	0.221922
788	panel24	singleplex	MER	MER_N_04	100000	20210701_01	0.223077
789	panel24	singleplex	MER	MER_N_04	100000	20210701_01	0.225161
790	panel24	singleplex	MER	MER_N_04	100000	20210701_01	0.219479
791	panel24	singleplex	MER	MER_N_04	100000	20210701_01	0.21954
792	panel24	singleplex	MER	MER_N_04	100000	20210701_01	0.219676
793	panel24	singleplex	MER	MER_N_04	100000	20210701_01	0.220054
794	panel24	singleplex	MER	MER_N_04	100000	20210701_01	0.221695
795	panel24	singleplex	MER	MER_N_04	100000	20210701_01	0.222773
796	panel24	singleplex	MER	MER_N_04	100000	20210701_01	0.22016
797	panel24	singleplex	MER	MER_N_04	100000	20210701_01	0.221633
798	panel24	singleplex	MER	MER_N_04	100000	20210701_01	0.223714
799	panel24	singleplex	MER	MER_N_04	100000	20210701_01	0.225552
800	panel24	singleplex	MER	MER_N_04	100000	20210701_01	0.223104
801	panel24	singleplex	MER	MER_N_04	100000	20210701_01	0.223098
802	panel24	singleplex	MER	MER_N_04	100000	20210701_01	0.218727
803	panel24	singleplex	MER	MER_N_04	100000	20210701_01	0.220826
804	panel24	singleplex	MER	MER_N_04	100000	20210701_01	0.209771
805	panel24	singleplex	MER	MER_N_04	100000	20210701_01	0.223289
806	panel24	singleplex	MER	MER_N_04	100000	20210701_01	0.221112
807	panel24	singleplex	MER	MER_N_04	100000	20210701_01	0.219761
808	panel24	singleplex	MER	MER_N_04	100000	20210701_01	0.220885
809	panel24	singleplex	MER	MER_N_04	100000	20210701_01	0.217399
810	panel24	singleplex	MER	MER_N_04	100000	20210701_01	0.221257
811	panel24	singleplex	MER	MER_N_04	100000	20210701_01	0.218716
812	panel24	singleplex	MER	MER_N_04	100000	20210701_01	0.22026
813	panel24	singleplex	MER	MER_N_04	100000	20210701_01	0.224079
814	panel24	singleplex	MER	MER_N_04	100000	20210701_01	0.221898
815	panel24	singleplex	MER	MER_N_04	100000	20210701_01	0.221567
816	panel24	singleplex	MER	MER_N_04	100000	20210701_01	0.204661
817	panel24	singleplex	MER	MER_N_04	100000	20210701_01	0.220115
818	panel24	singleplex	MER	MER_N_04	100000	20210701_01	0.232431
819	panel24	singleplex	MER	MER_N_04	100000	20210701_01	0.222443
820	panel24	singleplex	MER	MER_N_04	100000	20210701_01	0.224365
821	panel24	singleplex	MER	MER_N_04	100000	20210701_01	0.221311
822	panel24	singleplex	MER	MER_N_04	100000	20210701_01	0.20957
823	panel24	singleplex	MER	MER_N_04	100000	20210701_01	0.221526
824	panel24	singleplex	MER	MER_N_04	100000	20210701_01	0.244742
825	panel24	singleplex	MER	MER_N_04	100000	20210701_01	0.225656
826	panel24	singleplex	MER	MER_N_04	100000	20210701_01	0.225265
827	panel24	singleplex	MER	MER_N_04	100000	20210701_01	0.220742
828	panel24	singleplex	MER	MER_N_04	100000	20210701_01	0.222874
829	panel24	singleplex	MER	MER_N_04	100000	20210701_01	0.22118
830	panel24	singleplex	MER	MER_N_04	100000	20210701_01	0.222071
831	panel24	singleplex	MER	MER_N_04	100000	20210701_01	0.22428
832	panel24	singleplex	MER	MER_N_04	100000	20210701_01	0.225551
833	panel24	singleplex	MER	MER_N_04	100000	20210701_01	0.227866
834	panel24	singleplex	MER	MER_N_04	100000	20210701_01	0.221514
835	panel24	singleplex	MER	MER_N_04	100000	20210701_01	0.226333
836	panel24	singleplex	MER	MER_N_04	100000	20210701_01	0.223938
837	panel24	singleplex	MER	MER_N_04	100000	20210701_01	0.234032
838	panel24	singleplex	MER	MER_N_04	100000	20210701_01	0.235045
839	panel24	singleplex	MER	MER_N_04	100000	20210701_01	0.230054
840	panel24	singleplex	MER	MER_N_04	100000	20210701_01	0.234433
841	panel24	singleplex	MER	MER_N_04	100000	20210701_01	0.22892
842	panel24	singleplex	MER	MER_N_04	100000	20210701_01	0.228831
843	panel24	singleplex	MER	MER_N_04	100000	20210701_01	0.230089
844	panel24	singleplex	MER	MER_N_04	100000	20210701_01	0.233903
845	panel24	singleplex	MER	MER_N_04	100000	20210701_01	0.232186
846	panel24	singleplex	MER	MER_N_04	100000	20210701_01	0.231737
847	panel24	singleplex	MER	MER_N_04	100000	20210701_01	0.231452
848	panel24	singleplex	MER	MER_N_04	100000	20210701_01	0.229039
849	panel24	singleplex	MER	MER_N_04	100000	20210701_01	0.235257
850	panel24	singleplex	MER	MER_N_04	100000	20210701_01	0.223017
851	panel24	singleplex	MER	MER_N_04	100000	20210701_01	0.214585
852	panel24	singleplex	MER	MER_N_04	100000	20210701_01	0.225372
853	panel24	singleplex	MER	MER_N_04	100000	20210701_01	0.227385
854	panel24	singleplex	MER	MER_N_04	100000	20210701_01	0.240586
855	panel24	singleplex	MER	MER_N_04	100000	20210701_01	0.237647
856	panel24	singleplex	MER	MER_N_04	100000	20210701_01	0.226371
857	panel24	singleplex	MER	MER_N_04	100000	20210701_01	0.237087
858	panel24	singleplex	MER	MER_N_04	100000	20210701_01	0.221342
859	panel24	singleplex	MER	MER_N_04	100000	20210701_01	0.233139
860	panel24	singleplex	MER	MER_N_04	100000	20210701_01	0.239928
861	panel24	singleplex	MER	MER_N_04	100000	20210701_01	0.230528
862	panel24	singleplex	MER	MER_N_04	100000	20210701_01	0.226966
863	panel24	singleplex	MER	MER_N_04	100000	20210701_01	0.222448
864	panel24	singleplex	MER	MER_N_04	100000	20210701_01	0.230864
865	panel24	singleplex	MER	MER_N_04	100000	20210701_01	0.235204
866	panel24	singleplex	MER	MER_N_04	100000	20210701_01	0.230195
867	panel24	singleplex	MER	MER_N_04	100000	20210701_01	0.233586
868	panel24	singleplex	MER	MER_N_04	100000	20210701_01	0.231325
869	panel24	singleplex	MER	MER_N_04	100000	20210701_01	0.232142
870	panel24	singleplex	MER	MER_N_04	100000	20210701_01	0.228749
871	panel24	singleplex	MER	MER_N_04	100000	20210701_01	0.226233
872	panel24	singleplex	MER	MER_N_04	100000	20210701_01	0.232402
873	panel24	singleplex	MER	MER_N_04	100000	20210701_01	0.229817
874	panel24	singleplex	MER	MER_N_04	100000	20210701_01	0.264152
875	panel24	singleplex	MER	MER_N_04	100000	20210701_01	0.211637
876	panel24	singleplex	MER	MER_N_04	100000	20210701_01	0.236528
877	panel24	singleplex	MER	MER_N_04	100000	20210701_01	0.212818
878	panel24	singleplex	MER	MER_N_04	100000	20210701_01	0.231237
879	panel24	singleplex	MER	MER_N_04	100000	20210701_01	0.230218
880	panel24	singleplex	MER	MER_N_04	100000	20210701_01	0.229439
881	panel24	singleplex	MER	MER_N_04	100000	20210701_01	0.233049
882	panel24	singleplex	MER	MER_N_04	100000	20210701_01	0.224273
883	panel24	singleplex	MER	MER_N_04	100000	20210701_01	0.231634
884	panel24	singleplex	MER	MER_N_04	100000	20210701_01	0.226996
885	panel24	singleplex	MER	MER_N_04	100000	20210701_01	0.212464
886	panel24	singleplex	MER	MER_N_04	100000	20210701_01	0.234563
887	panel24	singleplex	MER	MER_N_04	100000	20210701_01	0.229077
888	panel24	singleplex	MER	MER_N_04	100000	20210701_01	0.231706
889	panel24	singleplex	MER	MER_N_04	100000	20210701_01	0.201055
890	panel24	singleplex	MER	MER_N_04	100000	20210701_01	0.231646
891	panel24	singleplex	MER	MER_N_04	100000	20210701_01	0.226949
892	panel24	singleplex	MER	MER_N_04	100000	20210701_01	0.230134
893	panel24	singleplex	MER	MER_N_04	100000	20210701_01	0.233769
894	panel24	singleplex	MER	MER_N_04	100000	20210701_01	0.233746
895	panel24	singleplex	MER	MER_N_04	100000	20210701_01	0.231326
896	panel24	singleplex	MER	MER_N_04	100000	20210701_01	0.244805
897	panel24	singleplex	MER	MER_N_04	100000	20210701_01	0.227041
898	panel24	singleplex	MER	MER_N_04	100000	20210701_01	0.23048
899	panel24	singleplex	MER	MER_N_04	100000	20210701_01	0.224451
900	panel24	singleplex	MER	MER_N_04	100000	20210701_01	0.22916
901	panel24	singleplex	MER	MER_N_04	100000	20210701_01	0.223721
902	panel24	singleplex	MER	MER_N_04	100000	20210701_01	0.226509
903	panel24	singleplex	MER	MER_N_04	100000	20210701_01	0.231845
904	panel24	singleplex	MER	MER_N_04	100000	20210701_01	0.226549
905	panel24	singleplex	MER	MER_N_04	100000	20210701_01	0.233868
906	panel24	singleplex	MER	MER_N_04	100000	20210701_01	0.229013
907	panel24	singleplex	MER	MER_N_04	100000	20210701_01	0.228542
908	panel24	singleplex	MER	MER_N_04	100000	20210701_01	0.221753
909	panel24	singleplex	MER	MER_N_04	100000	20210701_01	0.221736
910	panel24	singleplex	MER	MER_N_04	100000	20210701_01	0.224012
911	panel24	singleplex	MER	MER_N_04	100000	20210701_01	0.225275
912	panel24	singleplex	MER	MER_N_04	100000	20210701_01	0.224827
913	panel24	singleplex	MER	MER_N_04	100000	20210701_01	0.226454
914	panel24	singleplex	MER	MER_N_04	100000	20210701_01	0.225615
915	panel24	singleplex	MER	MER_N_04	100000	20210701_01	0.227858
916	panel24	singleplex	MER	MER_N_04	100000	20210701_01	0.230499
917	panel24	singleplex	MER	MER_N_04	100000	20210701_01	0.23506
918	panel24	singleplex	MER	MER_N_04	100000	20210701_01	0.235041
919	panel24	singleplex	MER	MER_N_04	100000	20210701_01	0.223406
920	panel24	singleplex	MER	MER_N_04	100000	20210701_01	0.221038
921	panel24	singleplex	MER	MER_N_04	100000	20210701_01	0.231756
922	panel24	singleplex	MER	MER_N_04	100000	20210701_01	0.222576
923	panel24	singleplex	MER	MER_N_04	100000	20210701_01	0.239455
924	panel24	singleplex	MER	MER_N_04	100000	20210701_01	0.229875
925	panel24	singleplex	MER	MER_N_04	100000	20210701_01	0.229529
926	panel24	singleplex	MER	MER_N_04	100000	20210701_01	0.243715
927	panel24	singleplex	MER	MER_N_04	100000	20210701_01	0.240663
928	panel24	singleplex	MER	MER_N_04	100000	20210701_01	0.235179
929	panel24	singleplex	MER	MER_N_04	100000	20210701_01	0.229278
930	panel24	singleplex	MER	MER_N_04	100000	20210701_01	0.225238
931	panel24	singleplex	MER	MER_N_04	100000	20210701_01	0.226447
932	panel24	singleplex	MER	MER_N_04	100000	20210701_01	0.229559
933	panel24	singleplex	MER	MER_N_04	100000	20210701_01	0.22608
934	panel24	singleplex	MER	MER_N_04	100000	20210701_01	0.228904
935	panel24	singleplex	MER	MER_N_04	100000	20210701_01	0.226194
936	panel24	singleplex	MER	MER_N_04	100000	20210701_01	0.227697
937	panel24	singleplex	MER	MER_N_04	100000	20210701_01	0.219567
938	panel24	singleplex	MER	MER_N_04	100000	20210701_01	0.233994
939	panel24	singleplex	MER	MER_N_04	100000	20210701_01	0.226014
940	panel24	singleplex	MER	MER_N_04	100000	20210701_01	0.227314
941	panel24	singleplex	MER	MER_N_04	100000	20210701_01	0.232318
942	panel24	singleplex	MER	MER_N_04	100000	20210701_01	0.20536
943	panel24	singleplex	MER	MER_N_04	100000	20210701_01	0.22799
944	panel24	singleplex	MER	MER_N_04	100000	20210701_01	0.232432
945	panel24	singleplex	MER	MER_N_04	100000	20210701_01	0.227169
946	panel24	singleplex	MER	MER_N_04	100000	20210701_01	0.225444
947	panel24	singleplex	MER	MER_N_04	100000	20210701_01	0.223147
948	panel24	singleplex	MER	MER_N_04	100000	20210701_01	0.232096
949	panel24	singleplex	MER	MER_N_04	100000	20210701_01	0.203368
950	panel24	singleplex	MER	MER_N_04	100000	20210701_01	0.213639
951	panel24	singleplex	MER	MER_N_04	100000	20210701_01	0.226327
952	panel24	singleplex	MER	MER_N_04	100000	20210701_01	0.237974
953	panel24	singleplex	MER	MER_N_04	100000	20210701_01	0.230981
954	panel24	singleplex	MER	MER_N_04	100000	20210701_01	0.231805
955	panel24	singleplex	MER	MER_N_04	100000	20210701_01	0.234917
956	panel24	singleplex	MER	MER_N_04	100000	20210701_01	0.233317
957	panel24	singleplex	MER	MER_N_04	100000	20210701_01	0.228222
958	panel24	singleplex	MER	MER_N_04	100000	20210701_01	0.23194
959	panel24	singleplex	MER	MER_N_04	100000	20210701_01	0.23724
960	panel24	singleplex	MER	MER_N_04	100000	20210701_01	0.235525
961	panel24	singleplex	MER	MER_N_04	100000	20210701_01	0.214994
962	panel24	singleplex	MER	MER_N_04	100000	20210701_01	0.228744
963	panel24	singleplex	MER	MER_N_04	100000	20210701_01	0.227052
964	panel24	singleplex	MER	MER_N_04	100000	20210701_01	0.230178
965	panel24	singleplex	MER	MER_N_04	100000	20210701_01	0.227824
966	panel24	singleplex	MER	MER_N_04	100000	20210701_01	0.22355
967	panel24	singleplex	MER	MER_N_04	100000	20210701_01	0.222034
968	panel24	singleplex	MER	MER_N_04	100000	20210701_01	0.226379
969	panel24	singleplex	MER	MER_N_04	100000	20210701_01	0.208618
970	panel24	singleplex	MER	MER_N_04	100000	20210701_01	0.222988
971	panel24	singleplex	MER	MER_N_04	100000	20210701_01	0.223823
972	panel24	singleplex	MER	MER_N_04	100000	20210701_01	0.235695
973	panel24	singleplex	MER	MER_N_04	100000	20210701_01	0.230243
974	panel24	singleplex	MER	MER_N_04	100000	20210701_01	0.235393
975	panel24	singleplex	MER	MER_N_04	100000	20210701_01	0.227734
976	panel24	singleplex	MER	MER_N_04	100000	20210701_01	0.23227
977	panel24	singleplex	MER	MER_N_04	100000	20210701_01	0.226186
978	panel24	singleplex	MER	MER_N_04	100000	20210701_01	0.23608
979	panel24	singleplex	MER	MER_N_04	100000	20210701_01	0.23568
980	panel24	singleplex	MER	MER_N_04	100000	20210701_01	0.223973
981	panel24	singleplex	MER	MER_N_04	100000	20210701_01	0.230837
982	panel24	singleplex	MER	MER_N_04	100000	20210701_01	0.232616
983	panel24	singleplex	MER	MER_N_04	100000	20210701_01	0.22922
984	panel24	singleplex	MER	MER_N_04	100000	20210701_01	0.233514
985	panel24	singleplex	MER	MER_N_04	100000	20210701_01	0.22773
986	panel24	singleplex	MER	MER_N_04	100000	20210701_01	0.230632
987	panel24	singleplex	MER	MER_N_04	100000	20210701_01	0.234299
988	panel24	singleplex	MER	MER_N_04	100000	20210701_01	0.232217
989	panel24	singleplex	MER	MER_N_04	100000	20210701_01	0.233734
990	panel24	singleplex	MER	MER_N_04	100000	20210701_01	0.225743
991	panel24	singleplex	MER	MER_N_04	100000	20210701_01	0.221087
992	panel24	singleplex	MER	MER_N_04	100000	20210701_01	0.229917
993	panel24	singleplex	MER	MER_N_04	100000	20210701_01	0.219272
994	panel24	singleplex	MER	MER_N_04	100000	20210701_01	0.225959
995	panel24	singleplex	MER	MER_N_04	100000	20210701_01	0.244175
996	panel24	singleplex	MER	MER_N_04	100000	20210701_01	0.232426
997	panel24	singleplex	MER	MER_N_04	100000	20210701_01	0.229246
998	panel24	singleplex	MER	MER_N_04	100000	20210701_01	0.220052
999	panel24	singleplex	MER	MER_N_04	100000	20210701_01	0.219312
1000	panel24	singleplex	MER	MER_N_04	100000	20210701_01	0.217804
1001	panel24	singleplex	MER	MER_N_04	100000	20210701_01	0.2294
1002	panel24	singleplex	MER	MER_N_04	100000	20210701_01	0.23315
1003	panel24	singleplex	MER	MER_N_04	100000	20210701_01	0.224705
1004	panel24	singleplex	MER	MER_N_04	100000	20210701_01	0.23144
1005	panel24	singleplex	MER	MER_N_04	100000	20210701_01	0.225554
1006	panel24	singleplex	MER	MER_N_04	100000	20210701_01	0.229819
1007	panel24	singleplex	MER	MER_N_04	100000	20210701_01	0.234307
1008	panel24	singleplex	MER	MER_N_04	100000	20210701_01	0.230512
1009	panel24	singleplex	MER	MER_N_04	100000	20210701_01	0.230914
1010	panel24	singleplex	MER	MER_N_04	100000	20210701_01	0.229119
1011	panel24	singleplex	MER	MER_N_04	100000	20210701_01	0.206441
1012	panel24	singleplex	MER	MER_N_04	100000	20210701_01	0.219126
1013	panel24	singleplex	MER	MER_N_04	100000	20210701_01	0.232656
1014	panel24	singleplex	MER	MER_N_04	100000	20210701_01	0.228963
1015	panel24	singleplex	MER	MER_N_04	100000	20210701_01	0.225276
1016	panel24	singleplex	MER	MER_N_04	100000	20210701_01	0.234991
1017	panel24	singleplex	MER	MER_N_04	100000	20210701_01	0.230229
1018	panel24	singleplex	MER	MER_N_04	100000	20210701_01	0.229232
1019	panel24	singleplex	MER	MER_N_04	100000	20210701_01	0.224659
1020	panel24	singleplex	MER	MER_N_04	100000	20210701_01	0.229737
1021	panel24	singleplex	MER	MER_N_04	100000	20210701_01	0.230805
1022	panel24	singleplex	MER	MER_N_04	100000	20210701_01	0.22235
1023	panel24	singleplex	MER	MER_N_04	100000	20210701_01	0.228289
1024	panel24	singleplex	MER	MER_N_04	100000	20210701_01	0.235519
1025	panel24	singleplex	MER	MER_N_04	100000	20210701_01	0.225152
1026	panel24	singleplex	MER	MER_N_04	100000	20210701_01	0.22732
1027	panel24	singleplex	MER	MER_N_04	100000	20210701_01	0.22458
1028	panel24	singleplex	MER	MER_N_04	100000	20210701_01	0.22014
1029	panel24	singleplex	MER	MER_N_04	100000	20210701_01	0.225785
1030	panel24	singleplex	MER	MER_N_04	100000	20210701_01	0.222458
1031	panel24	singleplex	MER	MER_N_04	100000	20210701_01	0.21755
1032	panel24	singleplex	MER	MER_N_04	100000	20210701_01	0.222808
1033	panel24	singleplex	MER	MER_N_04	100000	20210701_01	0.218336
1034	panel24	singleplex	MER	MER_N_04	100000	20210701_01	0.226235
1035	panel24	singleplex	MER	MER_N_04	100000	20210701_01	0.226108
1036	panel24	singleplex	MER	MER_N_04	100000	20210701_01	0.226783
1037	panel24	singleplex	MER	MER_N_04	100000	20210701_01	0.222738
1038	panel24	singleplex	MER	MER_N_04	100000	20210701_01	0.223333
1039	panel24	singleplex	MER	MER_N_04	100000	20210701_01	0.215621
1040	panel24	singleplex	MER	MER_N_04	100000	20210701_01	0.228636
1041	panel24	singleplex	MER	MER_N_04	100000	20210701_01	0.228652
1042	panel24	singleplex	MER	MER_N_04	100000	20210701_01	0.220674
1043	panel24	singleplex	MER	MER_N_04	100000	20210701_01	0.225836
1044	panel24	singleplex	MER	MER_N_04	100000	20210701_01	0.226933
1045	panel24	singleplex	MER	MER_N_04	100000	20210701_01	0.229437
1046	panel24	singleplex	MER	MER_N_04	100000	20210701_01	0.226859
1047	panel24	singleplex	MER	MER_N_04	100000	20210701_01	0.22485
1048	panel24	singleplex	MER	MER_N_04	100000	20210701_01	0.229828
1049	panel24	singleplex	MER	MER_N_04	100000	20210701_01	0.217496
1050	panel24	singleplex	MER	MER_N_04	100000	20210701_01	0.221739
1051	panel24	singleplex	MER	MER_N_04	100000	20210701_01	0.219895
1052	panel24	singleplex	MER	MER_N_04	100000	20210701_01	0.220567
1053	panel24	singleplex	MER	MER_N_04	100000	20210701_01	0.223341
1054	panel24	singleplex	MER	MER_N_04	100000	20210701_01	0.221686
1055	panel24	singleplex	MER	MER_N_04	100000	20210701_01	0.22024
1056	panel24	singleplex	MER	MER_N_04	100000	20210701_01	0.219054
1057	panel24	singleplex	MER	MER_N_04	100000	20210701_01	0.21912
1058	panel24	singleplex	MER	MER_N_04	100000	20210701_01	0.225726
1059	panel24	singleplex	MER	MER_N_04	100000	20210701_01	0.205171
1060	panel24	singleplex	MER	MER_N_04	100000	20210701_01	0.230257
1061	panel24	singleplex	MER	MER_N_04	100000	20210701_01	0.229088
1062	panel24	singleplex	MER	MER_N_04	100000	20210701_01	0.210824
1063	panel24	singleplex	MER	MER_N_04	100000	20210701_01	0.221305
1064	panel24	singleplex	MER	MER_N_04	100000	20210701_01	0.223682
1065	panel24	singleplex	MER	MER_N_04	100000	20210701_01	0.223448
1066	panel24	singleplex	MER	MER_N_04	100000	20210701_01	0.230724
1067	panel24	singleplex	MER	MER_N_04	100000	20210701_01	0.226582
1068	panel24	singleplex	MER	MER_N_04	100000	20210701_01	0.228907
1069	panel24	singleplex	MER	MER_N_04	100000	20210701_01	0.222906
1070	panel24	singleplex	MER	MER_N_04	100000	20210701_01	0.228363
1071	panel24	singleplex	MER	MER_N_04	100000	20210701_01	0.228771
1072	panel24	singleplex	MER	MER_N_04	100000	20210701_01	0.224853
1073	panel24	singleplex	MER	MER_N_04	100000	20210701_01	0.234056
1074	panel24	singleplex	MER	MER_N_04	100000	20210701_01	0.231782
1075	panel24	singleplex	MER	MER_N_04	100000	20210701_01	0.22632
1076	panel24	singleplex	MER	MER_N_04	100000	20210701_01	0.226184
1077	panel24	singleplex	MER	MER_N_04	100000	20210701_01	0.229864
1078	panel24	singleplex	MER	MER_N_04	100000	20210701_01	0.227904
1079	panel24	singleplex	MER	MER_N_04	100000	20210701_01	0.226001
1080	panel24	singleplex	MER	MER_N_04	100000	20210701_01	0.221785
1081	panel24	singleplex	MER	MER_N_04	100000	20210701_01	0.228378
1082	panel24	singleplex	MER	MER_N_04	100000	20210701_01	0.227513
1083	panel24	singleplex	MER	MER_N_04	100000	20210701_01	0.214939
1084	panel24	singleplex	MER	MER_N_04	100000	20210701_01	0.225137
1085	panel24	singleplex	MER	MER_N_04	100000	20210701_01	0.221913
1086	panel24	singleplex	MER	MER_N_04	100000	20210701_01	0.210124
1087	panel24	singleplex	MER	MER_N_04	100000	20210701_01	0.228443
1088	panel24	singleplex	MER	MER_N_04	100000	20210701_01	0.237268
1089	panel24	singleplex	MER	MER_N_04	100000	20210701_01	0.228289
1090	panel24	singleplex	MER	MER_N_04	100000	20210701_01	0.228644
1091	panel24	singleplex	MER	MER_N_04	100000	20210701_01	0.227365
1092	panel24	singleplex	MER	MER_N_04	100000	20210701_01	0.226085
1093	panel24	singleplex	MER	MER_N_04	100000	20210701_01	0.239551
1094	panel24	singleplex	MER	MER_N_04	100000	20210701_01	0.229814
1095	panel24	singleplex	MER	MER_N_04	100000	20210701_01	0.226032
1096	panel24	singleplex	MER	MER_N_04	100000	20210701_01	0.220046
1097	panel24	singleplex	MER	MER_N_04	100000	20210701_01	0.2263
1098	panel24	singleplex	MER	MER_N_04	100000	20210701_01	0.221735
1099	panel24	singleplex	MER	MER_N_04	100000	20210701_01	0.225448
1100	panel24	singleplex	MER	MER_N_04	100000	20210701_01	0.216339
1101	panel24	singleplex	MER	MER_N_04	100000	20210701_01	0.221879
1102	panel24	singleplex	MER	MER_N_04	100000	20210701_01	0.225389
1103	panel24	singleplex	MER	MER_N_04	100000	20210701_01	0.225198
1104	panel24	singleplex	MER	MER_N_04	100000	20210701_01	0.215006
1105	panel24	singleplex	MER	MER_N_04	100000	20210701_01	0.228442
1106	panel24	singleplex	MER	MER_N_04	100000	20210701_01	0.22356
1107	panel24	singleplex	MER	MER_N_04	100000	20210701_01	0.222837
1108	panel24	singleplex	MER	MER_N_04	100000	20210701_01	0.227959
1109	panel24	singleplex	MER	MER_N_04	100000	20210701_01	0.225211
1110	panel24	singleplex	MER	MER_N_04	100000	20210701_01	0.232722
1111	panel24	singleplex	MER	MER_N_04	100000	20210701_01	0.223474
1112	panel24	singleplex	MER	MER_N_04	100000	20210701_01	0.226685
1113	panel24	singleplex	MER	MER_N_04	100000	20210701_01	0.228755
1114	panel24	singleplex	MER	MER_N_04	100000	20210701_01	0.224918
1115	panel24	singleplex	MER	MER_N_04	100000	20210701_01	0.221891
1116	panel24	singleplex	MER	MER_N_04	100000	20210701_01	0.231571
1117	panel24	singleplex	MER	MER_N_04	100000	20210701_01	0.222228
1118	panel24	singleplex	MER	MER_N_04	100000	20210701_01	0.224127
1119	panel24	singleplex	MER	MER_N_04	100000	20210701_01	0.233227
1120	panel24	singleplex	MER	MER_N_04	100000	20210701_01	0.237827
1121	panel24	singleplex	MER	MER_N_04	100000	20210701_01	0.241404
1122	panel24	singleplex	MER	MER_N_04	100000	20210701_01	0.22896
1123	panel24	singleplex	MER	MER_N_04	100000	20210701_01	0.224219
1124	panel24	singleplex	MER	MER_N_04	100000	20210701_01	0.238197
1125	panel24	singleplex	MER	MER_N_04	100000	20210701_01	0.226097
1126	panel24	singleplex	MER	MER_N_04	100000	20210701_01	0.234359
1127	panel24	singleplex	MER	MER_N_04	100000	20210701_01	0.231105
1128	panel24	singleplex	MER	MER_N_04	100000	20210701_01	0.233061
1129	panel24	singleplex	MER	MER_N_04	100000	20210701_01	0.227817
1130	panel24	singleplex	MER	MER_N_04	100000	20210701_01	0.233309
1131	panel24	singleplex	MER	MER_N_04	100000	20210701_01	0.239552
1132	panel24	singleplex	MER	MER_N_04	100000	20210701_01	0.232341
1133	panel24	singleplex	MER	MER_N_04	100000	20210701_01	0.233975
1134	panel24	singleplex	MER	MER_N_04	100000	20210701_01	0.234046
1135	panel24	singleplex	MER	MER_N_04	100000	20210701_01	0.231216
1136	panel24	singleplex	MER	MER_N_04	100000	20210701_01	0.231941
1137	panel24	singleplex	MER	MER_N_04	100000	20210701_01	0.233132
1138	panel24	singleplex	MER	MER_N_04	100000	20210701_01	0.228269
1139	panel24	singleplex	MER	MER_N_04	100000	20210701_01	0.231729
1140	panel24	singleplex	MER	MER_N_04	100000	20210701_01	0.230481
1141	panel24	singleplex	MER	MER_N_04	100000	20210701_01	0.243868
1142	panel24	singleplex	MER	MER_N_04	100000	20210701_01	0.234996
1143	panel24	singleplex	MER	MER_N_04	100000	20210701_01	0.236643
1144	panel24	singleplex	MER	MER_N_04	100000	20210701_01	0.234156
1145	panel24	singleplex	MER	MER_N_04	100000	20210701_01	0.237924
1146	panel24	singleplex	MER	MER_N_04	100000	20210701_01	0.219506
1147	panel24	singleplex	MER	MER_N_04	100000	20210701_01	0.222225
1148	panel24	singleplex	MER	MER_N_04	100000	20210701_01	0.226917
1149	panel24	singleplex	MER	MER_N_04	100000	20210701_01	0.236918
1150	panel24	singleplex	MER	MER_N_04	100000	20210701_01	0.223653
1151	panel24	singleplex	MER	MER_N_04	100000	20210701_01	0.211652
1152	panel24	singleplex	MER	MER_N_04	100000	20210701_01	0.229389
1153	panel24	singleplex	MER	MER_N_04	100000	20210701_01	0.234564
1154	panel24	singleplex	MER	MER_N_04	100000	20210701_01	0.229588
1155	panel24	singleplex	MER	MER_N_04	100000	20210701_01	0.216468
1156	panel24	singleplex	MER	MER_N_04	100000	20210701_01	0.230339
1157	panel24	singleplex	MER	MER_N_04	100000	20210701_01	0.227602
1158	panel24	singleplex	MER	MER_N_04	100000	20210701_01	0.238758
1159	panel24	singleplex	MER	MER_N_04	100000	20210701_01	0.248772
1160	panel24	singleplex	MER	MER_N_04	100000	20210701_01	0.232087
1161	panel24	singleplex	MER	MER_N_04	100000	20210701_01	0.232717
1162	panel24	singleplex	MER	MER_N_04	100000	20210701_01	0.233858
1163	panel24	singleplex	MER	MER_N_04	100000	20210701_01	0.22975
1164	panel24	singleplex	MER	MER_N_04	100000	20210701_01	0.212521
1165	panel24	singleplex	MER	MER_N_04	100000	20210701_01	0.228214
1166	panel24	singleplex	MER	MER_N_04	100000	20210701_01	0.23513
1167	panel24	singleplex	MER	MER_N_04	100000	20210701_01	0.227781
1168	panel24	singleplex	MER	MER_N_04	100000	20210701_01	0.225865
1169	panel24	singleplex	MER	MER_N_04	100000	20210701_01	0.231046
1170	panel24	singleplex	MER	MER_N_04	100000	20210701_01	0.229595
1171	panel24	singleplex	MER	MER_N_04	100000	20210701_01	0.228113
1172	panel24	singleplex	MER	MER_N_04	100000	20210701_01	0.230603
1173	panel24	singleplex	MER	MER_N_04	100000	20210701_01	0.22929
1174	panel24	singleplex	MER	MER_N_04	100000	20210701_01	0.22928
1175	panel24	singleplex	MER	MER_N_04	100000	20210701_01	0.240543
1176	panel24	singleplex	MER	MER_N_04	100000	20210701_01	0.235123
1177	panel24	singleplex	MER	MER_N_04	100000	20210701_01	0.230628
1178	panel24	singleplex	MER	MER_N_04	100000	20210701_01	0.239211
1179	panel24	singleplex	MER	MER_N_04	100000	20210701_01	0.229126
1180	panel24	singleplex	MER	MER_N_04	100000	20210701_01	0.238329
1181	panel24	singleplex	MER	MER_N_04	100000	20210701_01	0.235205
1182	panel24	singleplex	MER	MER_N_04	100000	20210701_01	0.229264
1183	panel24	singleplex	MER	MER_N_04	100000	20210701_01	0.231809
1184	panel24	singleplex	MER	MER_N_04	100000	20210701_01	0.229115
1185	panel24	singleplex	MER	MER_N_04	100000	20210701_01	0.231709
1186	panel24	singleplex	MER	MER_N_04	100000	20210701_01	0.223673
1187	panel24	singleplex	MER	MER_N_04	100000	20210701_01	0.233701
1188	panel24	singleplex	MER	MER_N_04	100000	20210701_01	0.245395
1189	panel24	singleplex	MER	MER_N_04	100000	20210701_01	0.228993
1190	panel24	singleplex	MER	MER_N_04	100000	20210701_01	0.23209
1191	panel24	singleplex	MER	MER_N_04	100000	20210701_01	0.23279
1192	panel24	singleplex	MER	MER_N_04	100000	20210701_01	0.233451
1193	panel24	singleplex	MER	MER_N_04	100000	20210701_01	0.225618
1194	panel24	singleplex	MER	MER_N_04	100000	20210701_01	0.231205
1195	panel24	singleplex	MER	MER_N_04	100000	20210701_01	0.209819
1196	panel24	singleplex	MER	MER_N_04	100000	20210701_01	0.227638
1197	panel24	singleplex	MER	MER_N_04	100000	20210701_01	0.23257
1198	panel24	singleplex	MER	MER_N_04	100000	20210701_01	0.235239
1199	panel24	singleplex	MER	MER_N_04	100000	20210701_01	0.237967
1200	panel24	singleplex	MER	MER_N_04	100000	20210701_01	0.233635
1201	panel24	singleplex	MER	MER_N_04	100000	20210701_01	0.228991
1202	panel24	singleplex	MER	MER_N_04	100000	20210701_01	0.234721
1203	panel24	singleplex	MER	MER_N_04	100000	20210701_01	0.226236
1204	panel24	singleplex	MER	MER_N_04	100000	20210701_01	0.226342
1205	panel24	singleplex	MER	MER_N_04	100000	20210701_01	0.235245
1206	panel24	singleplex	MER	MER_N_04	100000	20210701_01	0.232364
1207	panel24	singleplex	MER	MER_N_04	100000	20210701_01	0.22445
1208	panel24	singleplex	MER	MER_N_04	100000	20210701_01	0.231847
1209	panel24	singleplex	MER	MER_N_04	100000	20210701_01	0.215072
1210	panel24	singleplex	MER	MER_N_04	100000	20210701_01	0.2425
1211	panel24	singleplex	MER	MER_N_04	100000	20210701_01	0.23007
1212	panel24	singleplex	MER	MER_N_04	100000	20210701_01	0.222068
1213	panel24	singleplex	MER	MER_N_04	100000	20210701_01	0.228541
1214	panel24	singleplex	MER	MER_N_04	100000	20210701_01	0.232836
1215	panel24	singleplex	MER	MER_N_04	100000	20210701_01	0.232178
1216	panel24	singleplex	MER	MER_N_04	100000	20210701_01	0.235243
1217	panel24	singleplex	MER	MER_N_04	100000	20210701_01	0.236932
1218	panel24	singleplex	MER	MER_N_04	100000	20210701_01	0.231255
1219	panel24	singleplex	MER	MER_N_04	100000	20210701_01	0.226994
1220	panel24	singleplex	MER	MER_N_04	100000	20210701_01	0.225873
1221	panel24	singleplex	MER	MER_N_04	100000	20210701_01	0.227457
1222	panel24	singleplex	MER	MER_N_04	100000	20210701_01	0.228312
1223	panel24	singleplex	MER	MER_N_04	100000	20210701_01	0.236652
1224	panel24	singleplex	MER	MER_N_04	100000	20210701_01	0.227833
1225	panel24	singleplex	MER	MER_N_04	100000	20210701_01	0.234385
1226	panel24	singleplex	MER	MER_N_04	100000	20210701_01	0.234822
1227	panel24	singleplex	MER	MER_N_04	100000	20210701_01	0.231993
1228	panel24	singleplex	MER	MER_N_04	100000	20210701_01	0.226273
1229	panel24	singleplex	MER	MER_N_04	100000	20210701_01	0.223605
1230	panel24	singleplex	MER	MER_N_04	100000	20210701_01	0.231897
1231	panel24	singleplex	MER	MER_N_04	100000	20210701_01	0.234606
1232	panel24	singleplex	MER	MER_N_04	100000	20210701_01	0.218984
1233	panel24	singleplex	MER	MER_N_04	100000	20210701_01	0.230896
1234	panel24	singleplex	MER	MER_N_04	100000	20210701_01	0.229453
1235	panel24	singleplex	MER	MER_N_04	100000	20210701_01	0.229611
1236	panel24	singleplex	MER	MER_N_04	100000	20210701_01	0.228267
1237	panel24	singleplex	MER	MER_N_04	100000	20210701_01	0.234126
1238	panel24	singleplex	MER	MER_N_04	100000	20210701_01	0.225039
1239	panel24	singleplex	MER	MER_N_04	100000	20210701_01	0.24138
1240	panel24	singleplex	MER	MER_N_04	100000	20210701_01	0.22821
1241	panel24	singleplex	MER	MER_N_04	100000	20210701_01	0.226853
1242	panel24	singleplex	MER	MER_N_04	100000	20210701_01	0.223946
1243	panel24	singleplex	MER	MER_N_04	100000	20210701_01	0.218227
1244	panel24	singleplex	MER	MER_N_04	100000	20210701_01	0.21975
1245	panel24	singleplex	MER	MER_N_04	100000	20210701_01	0.235257
1246	panel24	singleplex	MER	MER_N_04	100000	20210701_01	0.230237
1247	panel24	singleplex	MER	MER_N_04	100000	20210701_01	0.232609
1248	panel24	singleplex	MER	MER_N_04	100000	20210701_01	0.222248
1249	panel24	singleplex	MER	MER_N_04	100000	20210701_01	0.226406
1250	panel24	singleplex	MER	MER_N_04	100000	20210701_01	0.227241
1251	panel24	singleplex	MER	MER_N_04	100000	20210701_01	0.228997
1252	panel24	singleplex	MER	MER_N_04	100000	20210701_01	0.225858
1253	panel24	singleplex	MER	MER_N_04	100000	20210701_01	0.234436
1254	panel24	singleplex	MER	MER_N_04	100000	20210701_01	0.23152
1255	panel24	singleplex	MER	MER_N_04	100000	20210701_01	0.230504
1256	panel24	singleplex	MER	MER_N_04	100000	20210701_01	0.238194
1257	panel24	singleplex	MER	MER_N_04	100000	20210701_01	0.225452
1258	panel24	singleplex	MER	MER_N_04	100000	20210701_01	0.228269
1259	panel24	singleplex	MER	MER_N_04	100000	20210701_01	0.228368
1260	panel24	singleplex	MER	MER_N_04	100000	20210701_01	0.242095
1261	panel24	singleplex	MER	MER_N_04	100000	20210701_01	0.239712
1262	panel24	singleplex	MER	MER_N_04	100000	20210701_01	0.229513
1263	panel24	singleplex	MER	MER_N_04	100000	20210701_01	0.23887
1264	panel24	singleplex	MER	MER_N_04	100000	20210701_01	0.233815
1265	panel24	singleplex	MER	MER_N_04	100000	20210701_01	0.251412
1266	panel24	singleplex	MER	MER_N_04	100000	20210701_01	0.219048
1267	panel24	singleplex	MER	MER_N_04	100000	20210701_01	0.226111
1268	panel24	singleplex	MER	MER_N_04	100000	20210701_01	0.231737
1269	panel24	singleplex	MER	MER_N_04	100000	20210701_01	0.207363
1270	panel24	singleplex	MER	MER_N_04	100000	20210701_01	0.233022
1271	panel24	singleplex	MER	MER_N_04	100000	20210701_01	0.239653
1272	panel24	singleplex	MER	MER_N_04	100000	20210701_01	0.227594
1273	panel24	singleplex	MER	MER_N_04	100000	20210701_01	0.21902
1274	panel24	singleplex	MER	MER_N_04	100000	20210701_01	0.221149
1275	panel24	singleplex	MER	MER_N_04	100000	20210701_01	0.228434
1276	panel24	singleplex	MER	MER_N_04	100000	20210701_01	0.232193
1277	panel24	singleplex	MER	MER_N_04	100000	20210701_01	0.225197
1278	panel24	singleplex	MER	MER_N_04	100000	20210701_01	0.225759
1279	panel24	singleplex	MER	MER_N_04	100000	20210701_01	0.200939
1280	panel24	singleplex	MER	MER_N_04	100000	20210701_01	0.229583
1281	panel24	singleplex	MER	MER_N_04	100000	20210701_01	0.221604
1282	panel24	singleplex	MER	MER_N_04	100000	20210701_01	0.233354
1283	panel24	singleplex	MER	MER_N_04	100000	20210701_01	0.230488
1284	panel24	singleplex	MER	MER_N_04	100000	20210701_01	0.233981
1285	panel24	singleplex	MER	MER_N_04	100000	20210701_01	0.23443
1286	panel24	singleplex	MER	MER_N_04	100000	20210701_01	0.235886
1287	panel24	singleplex	MER	MER_N_04	100000	20210701_01	0.192386
1288	panel24	singleplex	MER	MER_N_04	100000	20210701_01	0.230443
1289	panel24	singleplex	MER	MER_N_04	100000	20210701_01	0.233983
1290	panel24	singleplex	MER	MER_N_04	100000	20210701_01	0.231326
1291	panel24	singleplex	MER	MER_N_04	100000	20210701_01	0.229095
1292	panel24	singleplex	MER	MER_N_04	100000	20210701_01	0.2268
1293	panel24	singleplex	MER	MER_N_04	100000	20210701_01	0.231958
1294	panel24	singleplex	MER	MER_N_04	100000	20210701_01	0.240127
1295	panel24	singleplex	MER	MER_N_04	100000	20210701_01	0.228615
1296	panel24	singleplex	MER	MER_N_04	100000	20210701_01	0.228025
1297	panel24	singleplex	MER	MER_N_04	100000	20210701_01	0.23553
1298	panel24	singleplex	MER	MER_N_04	100000	20210701_01	0.224821
1299	panel24	singleplex	MER	MER_N_04	100000	20210701_01	0.229239
1300	panel24	singleplex	MER	MER_N_04	100000	20210701_01	0.221894
1301	panel24	singleplex	MER	MER_N_04	100000	20210701_01	0.236721
1302	panel24	singleplex	MER	MER_N_04	100000	20210701_01	0.230408
1303	panel24	singleplex	MER	MER_N_04	100000	20210701_01	0.223354
1304	panel24	singleplex	MER	MER_N_04	100000	20210701_01	0.237492
1305	panel24	singleplex	MER	MER_N_04	100000	20210701_01	0.237393
1306	panel24	singleplex	MER	MER_N_04	100000	20210701_01	0.225409
1307	panel33	singleplex	CHK	CHK_N_02	100000	20210701_01	0.363178
1308	panel33	singleplex	CHK	CHK_N_02	100000	20210701_01	0.363228
1309	panel33	singleplex	CHK	CHK_N_02	100000	20210701_01	0.356389
1310	panel33	singleplex	CHK	CHK_N_02	100000	20210701_01	0.36531
1311	panel33	singleplex	CHK	CHK_N_02	100000	20210701_01	0.360206
1312	panel33	singleplex	CHK	CHK_N_02	100000	20210701_01	0.363289
1313	panel33	singleplex	CHK	CHK_N_02	100000	20210701_01	0.35562
1314	panel33	singleplex	CHK	CHK_N_02	100000	20210701_01	0.362842
1315	panel33	singleplex	CHK	CHK_N_02	100000	20210701_01	0.362139
1316	panel33	singleplex	CHK	CHK_N_02	100000	20210701_01	0.370193
1317	panel33	singleplex	CHK	CHK_N_02	100000	20210701_01	0.349746
1318	panel33	singleplex	CHK	CHK_N_02	100000	20210701_01	0.363325
1319	panel33	singleplex	CHK	CHK_N_02	100000	20210701_01	0.361394
1320	panel33	singleplex	CHK	CHK_N_02	100000	20210701_01	0.361821
1321	panel33	singleplex	CHK	CHK_N_02	100000	20210701_01	0.359303
1322	panel33	singleplex	CHK	CHK_N_02	100000	20210701_01	0.368001
1323	panel33	singleplex	CHK	CHK_N_02	100000	20210701_01	0.363375
1324	panel33	singleplex	CHK	CHK_N_02	100000	20210701_01	0.3606
1325	panel33	singleplex	CHK	CHK_N_02	100000	20210701_01	0.359261
1326	panel33	singleplex	CHK	CHK_N_02	100000	20210701_01	0.361812
1327	panel33	singleplex	CHK	CHK_N_02	100000	20210701_01	0.358411
1328	panel33	singleplex	CHK	CHK_N_02	100000	20210701_01	0.361938
1329	panel33	singleplex	CHK	CHK_N_02	100000	20210701_01	0.364505
1330	panel33	singleplex	CHK	CHK_N_02	100000	20210701_01	0.361519
1331	panel33	singleplex	CHK	CHK_N_02	100000	20210701_01	0.358198
1332	panel33	singleplex	CHK	CHK_N_02	100000	20210701_01	0.3637
1333	panel33	singleplex	CHK	CHK_N_02	100000	20210701_01	0.366873
1334	panel33	singleplex	CHK	CHK_N_02	100000	20210701_01	0.368163
1335	panel33	singleplex	CHK	CHK_N_02	100000	20210701_01	0.36428
1336	panel33	singleplex	CHK	CHK_N_02	100000	20210701_01	0.361511
1337	panel33	singleplex	CHK	CHK_N_02	100000	20210701_01	0.36432
1338	panel33	singleplex	CHK	CHK_N_02	100000	20210701_01	0.365372
1339	panel33	singleplex	CHK	CHK_N_02	100000	20210701_01	0.356752
1340	panel33	singleplex	CHK	CHK_N_02	100000	20210701_01	0.366216
1341	panel33	singleplex	CHK	CHK_N_02	100000	20210701_01	0.36907
1342	panel33	singleplex	CHK	CHK_N_02	100000	20210701_01	0.352744
1343	panel33	singleplex	CHK	CHK_N_02	100000	20210701_01	0.370366
1344	panel33	singleplex	CHK	CHK_N_02	100000	20210701_01	0.366883
1345	panel33	singleplex	CHK	CHK_N_02	100000	20210701_01	0.354017
1346	panel33	singleplex	CHK	CHK_N_02	100000	20210701_01	0.357031
1347	panel33	singleplex	CHK	CHK_N_02	100000	20210701_01	0.354869
1348	panel33	singleplex	CHK	CHK_N_02	100000	20210701_01	0.36841
1349	panel33	singleplex	CHK	CHK_N_02	100000	20210701_01	0.362213
1350	panel33	singleplex	CHK	CHK_N_02	100000	20210701_01	0.362413
1351	panel33	singleplex	CHK	CHK_N_02	100000	20210701_01	0.358025
1352	panel33	singleplex	CHK	CHK_N_02	100000	20210701_01	0.365769
1353	panel33	singleplex	CHK	CHK_N_02	100000	20210701_01	0.363034
1354	panel33	singleplex	CHK	CHK_N_02	100000	20210701_01	0.364034
1355	panel33	singleplex	CHK	CHK_N_02	100000	20210701_01	0.363632
1356	panel33	singleplex	CHK	CHK_N_02	100000	20210701_01	0.350988
1357	panel33	singleplex	CHK	CHK_N_02	100000	20210701_01	0.36444
1358	panel33	singleplex	CHK	CHK_N_02	100000	20210701_01	0.365167
1359	panel33	singleplex	CHK	CHK_N_02	100000	20210701_01	0.329566
1360	panel33	singleplex	CHK	CHK_N_02	100000	20210701_01	0.355431
1361	panel33	singleplex	CHK	CHK_N_02	100000	20210701_01	0.352829
1362	panel33	singleplex	CHK	CHK_N_02	100000	20210701_01	0.356075
1363	panel33	singleplex	CHK	CHK_N_02	100000	20210701_01	0.372376
1364	panel33	singleplex	CHK	CHK_N_02	100000	20210701_01	0.369899
1365	panel33	singleplex	CHK	CHK_N_02	100000	20210701_01	0.375321
1366	panel33	singleplex	CHK	CHK_N_02	100000	20210701_01	0.373153
1367	panel33	singleplex	CHK	CHK_N_02	100000	20210701_01	0.368772
1368	panel33	singleplex	CHK	CHK_N_02	100000	20210701_01	0.361793
1369	panel33	singleplex	CHK	CHK_N_02	100000	20210701_01	0.363037
1370	panel33	singleplex	CHK	CHK_N_02	100000	20210701_01	0.361349
1371	panel33	singleplex	CHK	CHK_N_02	100000	20210701_01	0.364004
1372	panel33	singleplex	CHK	CHK_N_02	100000	20210701_01	0.369732
1373	panel33	singleplex	CHK	CHK_N_02	100000	20210701_01	0.367533
1374	panel33	singleplex	CHK	CHK_N_02	100000	20210701_01	0.371581
1375	panel33	singleplex	CHK	CHK_N_02	100000	20210701_01	0.38376
1376	panel33	singleplex	CHK	CHK_N_02	100000	20210701_01	0.372953
1377	panel33	singleplex	CHK	CHK_N_02	100000	20210701_01	0.361284
1378	panel33	singleplex	CHK	CHK_N_02	100000	20210701_01	0.36288
1379	panel33	singleplex	CHK	CHK_N_02	100000	20210701_01	0.362852
1380	panel33	singleplex	CHK	CHK_N_02	100000	20210701_01	0.365996
1381	panel33	singleplex	CHK	CHK_N_02	100000	20210701_01	0.357392
1382	panel33	singleplex	CHK	CHK_N_02	100000	20210701_01	0.363041
1383	panel33	singleplex	CHK	CHK_N_02	100000	20210701_01	0.365272
1384	panel33	singleplex	CHK	CHK_N_02	100000	20210701_01	0.367621
1385	panel33	singleplex	CHK	CHK_N_02	100000	20210701_01	0.359711
1386	panel33	singleplex	CHK	CHK_N_02	100000	20210701_01	0.363772
1387	panel33	singleplex	CHK	CHK_N_02	100000	20210701_01	0.361452
1388	panel33	singleplex	CHK	CHK_N_02	100000	20210701_01	0.36218
1389	panel33	singleplex	CHK	CHK_N_02	100000	20210701_01	0.359045
1390	panel33	singleplex	CHK	CHK_N_02	100000	20210701_01	0.356925
1391	panel33	singleplex	CHK	CHK_N_02	100000	20210701_01	0.366506
1392	panel33	singleplex	CHK	CHK_N_02	100000	20210701_01	0.376549
1393	panel33	singleplex	CHK	CHK_N_02	100000	20210701_01	0.35775
1394	panel33	singleplex	CHK	CHK_N_02	100000	20210701_01	0.342488
1395	panel33	singleplex	CHK	CHK_N_02	100000	20210701_01	0.372083
1396	panel33	singleplex	CHK	CHK_N_02	100000	20210701_01	0.36089
1397	panel33	singleplex	CHK	CHK_N_02	100000	20210701_01	0.358843
1398	panel33	singleplex	CHK	CHK_N_02	100000	20210701_01	0.364863
1399	panel33	singleplex	CHK	CHK_N_02	100000	20210701_01	0.359224
1400	panel33	singleplex	CHK	CHK_N_02	100000	20210701_01	0.354153
1401	panel33	singleplex	CHK	CHK_N_02	100000	20210701_01	0.361464
1402	panel33	singleplex	CHK	CHK_N_02	100000	20210701_01	0.359953
1403	panel33	singleplex	CHK	CHK_N_02	100000	20210701_01	0.360717
1404	panel33	singleplex	CHK	CHK_N_02	100000	20210701_01	0.365886
1405	panel33	singleplex	CHK	CHK_N_02	100000	20210701_01	0.365795
1406	panel33	singleplex	CHK	CHK_N_02	100000	20210701_01	0.361527
1407	panel33	singleplex	CHK	CHK_N_02	100000	20210701_01	0.362712
1408	panel33	singleplex	CHK	CHK_N_02	100000	20210701_01	0.362151
1409	panel33	singleplex	CHK	CHK_N_02	100000	20210701_01	0.348727
1410	panel33	singleplex	CHK	CHK_N_02	100000	20210701_01	0.356189
1411	panel33	singleplex	CHK	CHK_N_02	100000	20210701_01	0.349234
1412	panel33	singleplex	CHK	CHK_N_02	100000	20210701_01	0.3493
1413	panel33	singleplex	CHK	CHK_N_02	100000	20210701_01	0.351715
1414	panel33	singleplex	CHK	CHK_N_02	100000	20210701_01	0.361828
1415	panel33	singleplex	CHK	CHK_N_02	100000	20210701_01	0.368625
1416	panel33	singleplex	CHK	CHK_N_02	100000	20210701_01	0.373493
1417	panel33	singleplex	CHK	CHK_N_02	100000	20210701_01	0.354728
1418	panel33	singleplex	CHK	CHK_N_02	100000	20210701_01	0.370457
1419	panel33	singleplex	CHK	CHK_N_02	100000	20210701_01	0.353899
1420	panel33	singleplex	CHK	CHK_N_02	100000	20210701_01	0.352535
1421	panel33	singleplex	CHK	CHK_N_02	100000	20210701_01	0.35238
1422	panel33	singleplex	CHK	CHK_N_02	100000	20210701_01	0.352284
1423	panel33	singleplex	CHK	CHK_N_02	100000	20210701_01	0.355189
1424	panel33	singleplex	CHK	CHK_N_02	100000	20210701_01	0.35253
1425	panel33	singleplex	CHK	CHK_N_02	100000	20210701_01	0.348717
1426	panel33	singleplex	CHK	CHK_N_02	100000	20210701_01	0.348594
1427	panel33	singleplex	CHK	CHK_N_02	100000	20210701_01	0.349457
1428	panel33	singleplex	CHK	CHK_N_02	100000	20210701_01	0.348133
1429	panel33	singleplex	CHK	CHK_N_02	100000	20210701_01	0.3695
1430	panel33	singleplex	CHK	CHK_N_02	100000	20210701_01	0.361278
1431	panel33	singleplex	CHK	CHK_N_02	100000	20210701_01	0.361703
1432	panel33	singleplex	CHK	CHK_N_02	100000	20210701_01	0.361859
1433	panel33	singleplex	CHK	CHK_N_02	100000	20210701_01	0.361901
1434	panel33	singleplex	CHK	CHK_N_02	100000	20210701_01	0.368091
1435	panel33	singleplex	CHK	CHK_N_02	100000	20210701_01	0.363523
1436	panel33	singleplex	CHK	CHK_N_02	100000	20210701_01	0.36371
1437	panel33	singleplex	CHK	CHK_N_02	100000	20210701_01	0.359416
1438	panel33	singleplex	CHK	CHK_N_02	100000	20210701_01	0.352472
1439	panel33	singleplex	CHK	CHK_N_02	100000	20210701_01	0.367833
1440	panel33	singleplex	CHK	CHK_N_02	100000	20210701_01	0.360259
1441	panel33	singleplex	CHK	CHK_N_02	100000	20210701_01	0.36919
1442	panel33	singleplex	CHK	CHK_N_02	100000	20210701_01	0.36008
1443	panel33	singleplex	CHK	CHK_N_02	100000	20210701_01	0.378082
1444	panel33	singleplex	CHK	CHK_N_02	100000	20210701_01	0.380213
1445	panel33	singleplex	CHK	CHK_N_02	100000	20210701_01	0.369896
1446	panel33	singleplex	CHK	CHK_N_02	100000	20210701_01	0.353699
1447	panel33	singleplex	CHK	CHK_N_02	100000	20210701_01	0.370817
1448	panel33	singleplex	CHK	CHK_N_02	100000	20210701_01	0.361347
1449	panel33	singleplex	CHK	CHK_N_02	100000	20210701_01	0.362176
1450	panel33	singleplex	CHK	CHK_N_02	100000	20210701_01	0.355712
1451	panel33	singleplex	CHK	CHK_N_02	100000	20210701_01	0.354985
1452	panel33	singleplex	CHK	CHK_N_02	100000	20210701_01	0.357269
1453	panel33	singleplex	CHK	CHK_N_02	100000	20210701_01	0.35707
1454	panel33	singleplex	CHK	CHK_N_02	100000	20210701_01	0.352604
1455	panel33	singleplex	CHK	CHK_N_02	100000	20210701_01	0.354862
1456	panel33	singleplex	CHK	CHK_N_02	100000	20210701_01	0.35306
1457	panel33	singleplex	CHK	CHK_N_02	100000	20210701_01	0.360975
1458	panel33	singleplex	CHK	CHK_N_02	100000	20210701_01	0.357014
1459	panel33	singleplex	CHK	CHK_N_02	100000	20210701_01	0.358757
1460	panel33	singleplex	CHK	CHK_N_02	100000	20210701_01	0.360503
1461	panel33	singleplex	CHK	CHK_N_02	100000	20210701_01	0.351247
1462	panel33	singleplex	CHK	CHK_N_02	100000	20210701_01	0.353541
1463	panel33	singleplex	CHK	CHK_N_02	100000	20210701_01	0.357737
1464	panel33	singleplex	CHK	CHK_N_02	100000	20210701_01	0.354924
1465	panel33	singleplex	CHK	CHK_N_02	100000	20210701_01	0.357431
1466	panel33	singleplex	CHK	CHK_N_02	100000	20210701_01	0.358723
1467	panel33	singleplex	CHK	CHK_N_02	100000	20210701_01	0.358331
1468	panel33	singleplex	CHK	CHK_N_02	100000	20210701_01	0.36316
1469	panel33	singleplex	CHK	CHK_N_02	100000	20210701_01	0.352128
1470	panel33	singleplex	CHK	CHK_N_02	100000	20210701_01	0.357574
1471	panel33	singleplex	CHK	CHK_N_02	100000	20210701_01	0.362148
1472	panel33	singleplex	CHK	CHK_N_02	100000	20210701_01	0.35293
1473	panel33	singleplex	CHK	CHK_N_02	100000	20210701_01	0.35303
1474	panel33	singleplex	CHK	CHK_N_02	100000	20210701_01	0.352698
1475	panel33	singleplex	CHK	CHK_N_02	100000	20210701_01	0.361297
1476	panel33	singleplex	CHK	CHK_N_02	100000	20210701_01	0.354068
1477	panel33	singleplex	CHK	CHK_N_02	100000	20210701_01	0.351073
1478	panel33	singleplex	CHK	CHK_N_02	100000	20210701_01	0.350267
1479	panel33	singleplex	CHK	CHK_N_02	100000	20210701_01	0.359123
1480	panel33	singleplex	CHK	CHK_N_02	100000	20210701_01	0.353045
1481	panel33	singleplex	CHK	CHK_N_02	100000	20210701_01	0.34743
1482	panel33	singleplex	CHK	CHK_N_02	100000	20210701_01	0.36787
1483	panel33	singleplex	CHK	CHK_N_02	100000	20210701_01	0.335935
1484	panel33	singleplex	CHK	CHK_N_02	100000	20210701_01	0.362799
1485	panel33	singleplex	CHK	CHK_N_02	100000	20210701_01	0.35304
1486	panel33	singleplex	CHK	CHK_N_02	100000	20210701_01	0.353835
1487	panel33	singleplex	CHK	CHK_N_02	100000	20210701_01	0.352651
1488	panel33	singleplex	CHK	CHK_N_02	100000	20210701_01	0.360067
1489	panel33	singleplex	CHK	CHK_N_02	100000	20210701_01	0.35401
1490	panel33	singleplex	CHK	CHK_N_02	100000	20210701_01	0.35704
1491	panel33	singleplex	CHK	CHK_N_02	100000	20210701_01	0.360916
1492	panel33	singleplex	CHK	CHK_N_02	100000	20210701_01	0.369723
1493	panel33	singleplex	CHK	CHK_N_02	100000	20210701_01	0.361918
1494	panel33	singleplex	CHK	CHK_N_02	100000	20210701_01	0.364206
1495	panel33	singleplex	CHK	CHK_N_02	100000	20210701_01	0.348925
1496	panel33	singleplex	CHK	CHK_N_02	100000	20210701_01	0.309849
1497	panel33	singleplex	CHK	CHK_N_02	100000	20210701_01	0.360553
1498	panel33	singleplex	CHK	CHK_N_02	100000	20210701_01	0.363115
1499	panel33	singleplex	CHK	CHK_N_02	100000	20210701_01	0.358193
1500	panel33	singleplex	CHK	CHK_N_02	100000	20210701_01	0.227179
1501	panel33	singleplex	CHK	CHK_N_02	100000	20210701_01	0.360959
1502	panel33	singleplex	CHK	CHK_N_02	100000	20210701_01	0.366202
1503	panel33	singleplex	CHK	CHK_N_02	100000	20210701_01	0.358035
1504	panel33	singleplex	CHK	CHK_N_02	100000	20210701_01	0.353971
1505	panel33	singleplex	CHK	CHK_N_02	100000	20210701_01	0.364835
1506	panel33	singleplex	CHK	CHK_N_02	100000	20210701_01	0.360052
1507	panel33	singleplex	CHK	CHK_N_02	100000	20210701_01	0.365533
1508	panel33	singleplex	CHK	CHK_N_02	100000	20210701_01	0.365868
1509	panel33	singleplex	CHK	CHK_N_02	100000	20210701_01	0.384288
1510	panel33	singleplex	CHK	CHK_N_02	100000	20210701_01	0.355416
1511	panel33	singleplex	CHK	CHK_N_02	100000	20210701_01	0.362514
1512	panel33	singleplex	CHK	CHK_N_02	100000	20210701_01	0.349053
1513	panel33	singleplex	CHK	CHK_N_02	100000	20210701_01	0.357584
1514	panel33	singleplex	CHK	CHK_N_02	100000	20210701_01	0.357285
1515	panel33	singleplex	CHK	CHK_N_02	100000	20210701_01	0.368468
1516	panel33	singleplex	CHK	CHK_N_02	100000	20210701_01	0.361522
1517	panel33	singleplex	CHK	CHK_N_02	100000	20210701_01	0.368172
1518	panel33	singleplex	CHK	CHK_N_02	100000	20210701_01	0.347605
1519	panel33	singleplex	CHK	CHK_N_02	100000	20210701_01	0.363268
1520	panel33	singleplex	CHK	CHK_N_02	100000	20210701_01	0.35934
1521	panel33	singleplex	CHK	CHK_N_02	100000	20210701_01	0.361691
1522	panel33	singleplex	CHK	CHK_N_02	100000	20210701_01	0.350586
1523	panel33	singleplex	CHK	CHK_N_02	100000	20210701_01	0.390941
1524	panel33	singleplex	CHK	CHK_N_02	100000	20210701_01	0.360653
1525	panel33	singleplex	CHK	CHK_N_02	100000	20210701_01	0.351404
1526	panel33	singleplex	CHK	CHK_N_02	100000	20210701_01	0.359613
1527	panel33	singleplex	CHK	CHK_N_02	100000	20210701_01	0.363974
1528	panel33	singleplex	CHK	CHK_N_02	100000	20210701_01	0.360105
1529	panel33	singleplex	CHK	CHK_N_02	100000	20210701_01	0.369318
1530	panel33	singleplex	CHK	CHK_N_02	100000	20210701_01	0.363213
1531	panel33	singleplex	CHK	CHK_N_02	100000	20210701_01	0.363364
1532	panel33	singleplex	CHK	CHK_N_02	100000	20210701_01	0.353565
1533	panel33	singleplex	CHK	CHK_N_02	100000	20210701_01	0.35516
1534	panel33	singleplex	CHK	CHK_N_02	100000	20210701_01	0.363124
1535	panel33	singleplex	CHK	CHK_N_02	100000	20210701_01	0.36233
1536	panel33	singleplex	CHK	CHK_N_02	100000	20210701_01	0.34708
1537	panel33	singleplex	CHK	CHK_N_02	100000	20210701_01	0.353229
1538	panel33	singleplex	CHK	CHK_N_02	100000	20210701_01	0.355972
1539	panel33	singleplex	CHK	CHK_N_02	100000	20210701_01	0.35323
1540	panel33	singleplex	CHK	CHK_N_02	100000	20210701_01	0.350416
1541	panel33	singleplex	CHK	CHK_N_02	100000	20210701_01	0.354695
1542	panel33	singleplex	CHK	CHK_N_02	100000	20210701_01	0.362404
1543	panel33	singleplex	CHK	CHK_N_02	100000	20210701_01	0.359174
1544	panel33	singleplex	CHK	CHK_N_02	100000	20210701_01	0.359212
1545	panel33	singleplex	CHK	CHK_N_02	100000	20210701_01	0.359431
1546	panel33	singleplex	CHK	CHK_N_02	100000	20210701_01	0.356023
1547	panel33	singleplex	CHK	CHK_N_02	100000	20210701_01	0.354421
1548	panel33	singleplex	CHK	CHK_N_02	100000	20210701_01	0.357557
1549	panel33	singleplex	CHK	CHK_N_02	100000	20210701_01	0.360509
1550	panel33	singleplex	CHK	CHK_N_02	100000	20210701_01	0.369564
1551	panel33	singleplex	CHK	CHK_N_02	100000	20210701_01	0.359579
1552	panel33	singleplex	CHK	CHK_N_02	100000	20210701_01	0.381151
1553	panel33	singleplex	CHK	CHK_N_02	100000	20210701_01	0.357458
1554	panel33	singleplex	CHK	CHK_N_02	100000	20210701_01	0.369421
1555	panel33	singleplex	CHK	CHK_N_02	100000	20210701_01	0.363761
1556	panel33	singleplex	CHK	CHK_N_02	100000	20210701_01	0.370527
1557	panel33	singleplex	CHK	CHK_N_02	100000	20210701_01	0.367193
1558	panel33	singleplex	CHK	CHK_N_02	100000	20210701_01	0.359854
1559	panel33	singleplex	CHK	CHK_N_02	100000	20210701_01	0.369282
1560	panel33	singleplex	CHK	CHK_N_02	100000	20210701_01	0.362801
1561	panel33	singleplex	CHK	CHK_N_02	100000	20210701_01	0.357612
1562	panel33	singleplex	CHK	CHK_N_02	100000	20210701_01	0.352791
1563	panel33	singleplex	CHK	CHK_N_02	100000	20210701_01	0.353381
1564	panel33	singleplex	CHK	CHK_N_02	100000	20210701_01	0.353655
1565	panel33	singleplex	CHK	CHK_N_02	100000	20210701_01	0.375022
1566	panel33	singleplex	CHK	CHK_N_02	100000	20210701_01	0.361756
1567	panel33	singleplex	CHK	CHK_N_02	100000	20210701_01	0.365502
1568	panel33	singleplex	CHK	CHK_N_02	100000	20210701_01	0.375028
1569	panel33	singleplex	CHK	CHK_N_02	100000	20210701_01	0.368735
1570	panel33	singleplex	CHK	CHK_N_02	100000	20210701_01	0.365054
1571	panel33	singleplex	CHK	CHK_N_02	100000	20210701_01	0.362184
1572	panel33	singleplex	CHK	CHK_N_02	100000	20210701_01	0.369312
1573	panel33	singleplex	CHK	CHK_N_02	100000	20210701_01	0.362492
1574	panel33	singleplex	CHK	CHK_N_02	100000	20210701_01	0.365093
1575	panel33	singleplex	CHK	CHK_N_02	100000	20210701_01	0.372881
1576	panel33	singleplex	CHK	CHK_N_02	100000	20210701_01	0.373774
1577	panel33	singleplex	CHK	CHK_N_02	100000	20210701_01	0.361794
1578	panel33	singleplex	CHK	CHK_N_02	100000	20210701_01	0.359757
1579	panel33	singleplex	CHK	CHK_N_02	100000	20210701_01	0.35647
1580	panel33	singleplex	CHK	CHK_N_02	100000	20210701_01	0.359794
1581	panel33	singleplex	CHK	CHK_N_02	100000	20210701_01	0.343086
1582	panel33	singleplex	CHK	CHK_N_02	100000	20210701_01	0.37744
1583	panel33	singleplex	CHK	CHK_N_02	100000	20210701_01	0.358339
1584	panel33	singleplex	CHK	CHK_N_02	100000	20210701_01	0.357386
1585	panel33	singleplex	CHK	CHK_N_02	100000	20210701_01	0.358957
1586	panel33	singleplex	CHK	CHK_N_02	100000	20210701_01	0.350673
1587	panel33	singleplex	CHK	CHK_N_02	100000	20210701_01	0.356298
1588	panel33	singleplex	CHK	CHK_N_02	100000	20210701_01	0.371601
1589	panel33	singleplex	CHK	CHK_N_02	100000	20210701_01	0.362565
1590	panel33	singleplex	CHK	CHK_N_02	100000	20210701_01	0.355779
1591	panel33	singleplex	CHK	CHK_N_02	100000	20210701_01	0.357207
1592	panel33	singleplex	CHK	CHK_N_02	100000	20210701_01	0.357274
1593	panel33	singleplex	CHK	CHK_N_02	100000	20210701_01	0.366445
1594	panel33	singleplex	CHK	CHK_N_02	100000	20210701_01	0.363015
1595	panel33	singleplex	CHK	CHK_N_02	100000	20210701_01	0.359092
1596	panel33	singleplex	CHK	CHK_N_02	100000	20210701_01	0.365776
1597	panel33	singleplex	CHK	CHK_N_02	100000	20210701_01	0.361645
1598	panel33	singleplex	CHK	CHK_N_02	100000	20210701_01	0.363653
1599	panel33	singleplex	CHK	CHK_N_02	100000	20210701_01	0.360989
1600	panel33	singleplex	CHK	CHK_N_02	100000	20210701_01	0.354614
1601	panel33	singleplex	CHK	CHK_N_02	100000	20210701_01	0.370903
1602	panel33	singleplex	CHK	CHK_N_02	100000	20210701_01	0.356666
1603	panel33	singleplex	CHK	CHK_N_02	100000	20210701_01	0.363705
1604	panel33	singleplex	CHK	CHK_N_02	100000	20210701_01	0.358524
1605	panel33	singleplex	CHK	CHK_N_02	100000	20210701_01	0.36239
1606	panel33	singleplex	CHK	CHK_N_02	100000	20210701_01	0.357675
1607	panel33	singleplex	CHK	CHK_N_02	100000	20210701_01	0.361899
1608	panel33	singleplex	CHK	CHK_N_02	100000	20210701_01	0.352984
1609	panel33	singleplex	CHK	CHK_N_02	100000	20210701_01	0.352724
1610	panel33	singleplex	CHK	CHK_N_02	100000	20210701_01	0.366146
1611	panel33	singleplex	CHK	CHK_N_02	100000	20210701_01	0.367038
1612	panel33	singleplex	CHK	CHK_N_02	100000	20210701_01	0.367536
1613	panel33	singleplex	CHK	CHK_N_02	100000	20210701_01	0.360084
1614	panel33	singleplex	CHK	CHK_N_02	100000	20210701_01	0.367953
1615	panel33	singleplex	CHK	CHK_N_02	100000	20210701_01	0.365888
1616	panel33	singleplex	CHK	CHK_N_02	100000	20210701_01	0.351171
1617	panel33	singleplex	CHK	CHK_N_02	100000	20210701_01	0.362147
1618	panel33	singleplex	CHK	CHK_N_02	100000	20210701_01	0.362282
1619	panel33	singleplex	CHK	CHK_N_02	100000	20210701_01	0.366975
1620	panel33	singleplex	CHK	CHK_N_02	100000	20210701_01	0.357368
1621	panel33	singleplex	CHK	CHK_N_02	100000	20210701_01	0.359878
1622	panel33	singleplex	CHK	CHK_N_02	100000	20210701_01	0.355398
1623	panel33	singleplex	CHK	CHK_N_02	100000	20210701_01	0.390207
1624	panel33	singleplex	CHK	CHK_N_02	100000	20210701_01	0.362576
1625	panel33	singleplex	CHK	CHK_N_02	100000	20210701_01	0.362487
1626	panel33	singleplex	CHK	CHK_N_02	100000	20210701_01	0.348103
1627	panel33	singleplex	CHK	CHK_N_02	100000	20210701_01	0.360289
1628	panel33	singleplex	CHK	CHK_N_02	100000	20210701_01	0.363621
1629	panel33	singleplex	CHK	CHK_N_02	100000	20210701_01	0.367147
1630	panel33	singleplex	CHK	CHK_N_02	100000	20210701_01	0.364948
1631	panel33	singleplex	CHK	CHK_N_02	100000	20210701_01	0.363844
1632	panel33	singleplex	CHK	CHK_N_02	100000	20210701_01	0.364416
1633	panel33	singleplex	CHK	CHK_N_02	100000	20210701_01	0.363591
1634	panel33	singleplex	CHK	CHK_N_02	100000	20210701_01	0.359748
1635	panel33	singleplex	CHK	CHK_N_02	100000	20210701_01	0.356043
1636	panel33	singleplex	CHK	CHK_N_02	100000	20210701_01	0.365935
1637	panel33	singleplex	CHK	CHK_N_02	100000	20210701_01	0.353778
1638	panel33	singleplex	CHK	CHK_N_02	100000	20210701_01	0.370739
1639	panel33	singleplex	CHK	CHK_N_02	100000	20210701_01	0.359109
1640	panel33	singleplex	CHK	CHK_N_02	100000	20210701_01	0.354796
1641	panel33	singleplex	CHK	CHK_N_02	100000	20210701_01	0.360514
1642	panel33	singleplex	CHK	CHK_N_02	100000	20210701_01	0.35198
1643	panel33	singleplex	CHK	CHK_N_02	100000	20210701_01	0.352809
1644	panel33	singleplex	CHK	CHK_N_02	100000	20210701_01	0.367313
1645	panel33	singleplex	CHK	CHK_N_02	100000	20210701_01	0.370096
1646	panel33	singleplex	CHK	CHK_N_02	100000	20210701_01	0.366517
1647	panel33	singleplex	CHK	CHK_N_02	100000	20210701_01	0.363361
1648	panel33	singleplex	CHK	CHK_N_02	100000	20210701_01	0.36383
1649	panel33	singleplex	CHK	CHK_N_02	100000	20210701_01	0.354986
1650	panel33	singleplex	CHK	CHK_N_02	100000	20210701_01	0.364203
1651	panel33	singleplex	CHK	CHK_N_02	100000	20210701_01	0.364137
1652	panel33	singleplex	CHK	CHK_N_02	100000	20210701_01	0.368378
1653	panel33	singleplex	CHK	CHK_N_02	100000	20210701_01	0.360991
1654	panel33	singleplex	CHK	CHK_N_02	100000	20210701_01	0.359028
1655	panel33	singleplex	CHK	CHK_N_02	100000	20210701_01	0.364048
1656	panel33	singleplex	CHK	CHK_N_02	100000	20210701_01	0.349336
1657	panel33	singleplex	CHK	CHK_N_02	100000	20210701_01	0.361062
1658	panel33	singleplex	CHK	CHK_N_02	100000	20210701_01	0.352158
1659	panel33	singleplex	CHK	CHK_N_02	100000	20210701_01	0.356245
1660	panel33	singleplex	CHK	CHK_N_02	100000	20210701_01	0.354037
1661	panel33	singleplex	CHK	CHK_N_02	100000	20210701_01	0.357003
1662	panel33	singleplex	CHK	CHK_N_02	100000	20210701_01	0.354397
1663	panel33	singleplex	CHK	CHK_N_02	100000	20210701_01	0.357151
1664	panel33	singleplex	CHK	CHK_N_02	100000	20210701_01	0.357816
1665	panel33	singleplex	CHK	CHK_N_02	100000	20210701_01	0.351227
1666	panel33	singleplex	CHK	CHK_N_02	100000	20210701_01	0.353285
1667	panel33	singleplex	CHK	CHK_N_02	100000	20210701_01	0.352328
1668	panel33	singleplex	CHK	CHK_N_02	100000	20210701_01	0.355547
1669	panel33	singleplex	CHK	CHK_N_02	100000	20210701_01	0.358635
1670	panel33	singleplex	CHK	CHK_N_02	100000	20210701_01	0.349633
1671	panel33	singleplex	CHK	CHK_N_02	100000	20210701_01	0.344882
1672	panel33	singleplex	CHK	CHK_N_02	100000	20210701_01	0.350697
1673	panel33	singleplex	CHK	CHK_N_02	100000	20210701_01	0.353719
1674	panel33	singleplex	CHK	CHK_N_02	100000	20210701_01	0.354145
1675	panel33	singleplex	CHK	CHK_N_02	100000	20210701_01	0.354915
1676	panel33	singleplex	CHK	CHK_N_02	100000	20210701_01	0.354231
1677	panel33	singleplex	CHK	CHK_N_02	100000	20210701_01	0.357935
1678	panel33	singleplex	CHK	CHK_N_02	100000	20210701_01	0.34408
1679	panel33	singleplex	CHK	CHK_N_02	100000	20210701_01	0.359225
1680	panel33	singleplex	CHK	CHK_N_02	100000	20210701_01	0.345468
1681	panel33	singleplex	CHK	CHK_N_02	100000	20210701_01	0.343575
1682	panel33	singleplex	CHK	CHK_N_02	100000	20210701_01	0.348706
1683	panel33	singleplex	CHK	CHK_N_02	100000	20210701_01	0.346562
1684	panel33	singleplex	CHK	CHK_N_02	100000	20210701_01	0.356168
1685	panel33	singleplex	CHK	CHK_N_02	100000	20210701_01	0.35939
1686	panel33	singleplex	CHK	CHK_N_02	100000	20210701_01	0.356489
1687	panel33	singleplex	CHK	CHK_N_02	100000	20210701_01	0.349477
1688	panel33	singleplex	CHK	CHK_N_02	100000	20210701_01	0.349561
1689	panel33	singleplex	CHK	CHK_N_02	100000	20210701_01	0.346439
1690	panel33	singleplex	CHK	CHK_N_02	100000	20210701_01	0.347618
1691	panel33	singleplex	CHK	CHK_N_02	100000	20210701_01	0.357047
1692	panel33	singleplex	CHK	CHK_N_02	100000	20210701_01	0.347558
1693	panel33	singleplex	CHK	CHK_N_02	100000	20210701_01	0.358129
1694	panel33	singleplex	CHK	CHK_N_02	100000	20210701_01	0.347424
1695	panel33	singleplex	CHK	CHK_N_02	100000	20210701_01	0.354183
1696	panel33	singleplex	CHK	CHK_N_02	100000	20210701_01	0.33763
1697	panel33	singleplex	CHK	CHK_N_02	100000	20210701_01	0.344448
1698	panel33	singleplex	CHK	CHK_N_02	100000	20210701_01	0.357782
1699	panel33	singleplex	CHK	CHK_N_02	100000	20210701_01	0.350563
1700	panel33	singleplex	CHK	CHK_N_02	100000	20210701_01	0.349573
1701	panel33	singleplex	CHK	CHK_N_02	100000	20210701_01	0.36255
1702	panel33	singleplex	CHK	CHK_N_02	100000	20210701_01	0.3598
1703	panel33	singleplex	CHK	CHK_N_02	100000	20210701_01	0.355188
1704	panel33	singleplex	CHK	CHK_N_02	100000	20210701_01	0.356944
1705	panel33	singleplex	CHK	CHK_N_02	100000	20210701_01	0.353798
1706	panel33	singleplex	CHK	CHK_N_02	100000	20210701_01	0.352439
1707	panel33	singleplex	CHK	CHK_N_02	100000	20210701_01	0.348559
1708	panel33	singleplex	CHK	CHK_N_02	100000	20210701_01	0.357831
1709	panel33	singleplex	CHK	CHK_N_02	100000	20210701_01	0.364432
1710	panel33	singleplex	CHK	CHK_N_02	100000	20210701_01	0.351487
1711	panel33	singleplex	CHK	CHK_N_02	100000	20210701_01	0.351006
1712	panel33	singleplex	CHK	CHK_N_02	100000	20210701_01	0.361581
1713	panel33	singleplex	CHK	CHK_N_02	100000	20210701_01	0.365298
1714	panel33	singleplex	CHK	CHK_N_02	100000	20210701_01	0.363893
1715	panel33	singleplex	CHK	CHK_N_02	100000	20210701_01	0.360022
1716	panel33	singleplex	CHK	CHK_N_02	100000	20210701_01	0.361665
1717	panel33	singleplex	CHK	CHK_N_02	100000	20210701_01	0.354307
1718	panel33	singleplex	CHK	CHK_N_02	100000	20210701_01	0.357072
1719	panel33	singleplex	CHK	CHK_N_02	100000	20210701_01	0.368512
1720	panel33	singleplex	CHK	CHK_N_02	100000	20210701_01	0.360787
1721	panel33	singleplex	CHK	CHK_N_02	100000	20210701_01	0.358759
1722	panel33	singleplex	CHK	CHK_N_02	100000	20210701_01	0.351387
1723	panel33	singleplex	CHK	CHK_N_02	100000	20210701_01	0.350375
1724	panel33	singleplex	CHK	CHK_N_02	100000	20210701_01	0.354088
1725	panel33	singleplex	CHK	CHK_N_02	100000	20210701_01	0.346865
1726	panel33	singleplex	CHK	CHK_N_02	100000	20210701_01	0.312209
1727	panel33	singleplex	CHK	CHK_N_02	100000	20210701_01	0.358359
1728	panel33	singleplex	CHK	CHK_N_02	100000	20210701_01	0.357512
1729	panel33	singleplex	CHK	CHK_N_02	100000	20210701_01	0.362464
1730	panel33	singleplex	CHK	CHK_N_02	100000	20210701_01	0.351561
1731	panel33	singleplex	CHK	CHK_N_02	100000	20210701_01	0.351174
1732	panel33	singleplex	CHK	CHK_N_02	100000	20210701_01	0.359466
1733	panel33	singleplex	CHK	CHK_N_02	100000	20210701_01	0.360541
1734	panel33	singleplex	CHK	CHK_N_02	100000	20210701_01	0.358238
1735	panel33	singleplex	CHK	CHK_N_02	100000	20210701_01	0.35865
1736	panel33	singleplex	CHK	CHK_N_02	100000	20210701_01	0.35666
1737	panel33	singleplex	CHK	CHK_N_02	100000	20210701_01	0.353657
1738	panel33	singleplex	CHK	CHK_N_02	100000	20210701_01	0.360213
1739	panel33	singleplex	CHK	CHK_N_02	100000	20210701_01	0.361794
1740	panel33	singleplex	CHK	CHK_N_02	100000	20210701_01	0.367797
1741	panel33	singleplex	CHK	CHK_N_02	100000	20210701_01	0.347306
1742	panel33	singleplex	CHK	CHK_N_02	100000	20210701_01	0.356662
1743	panel33	singleplex	CHK	CHK_N_02	100000	20210701_01	0.36379
1744	panel33	singleplex	CHK	CHK_N_02	100000	20210701_01	0.349366
1745	panel33	singleplex	CHK	CHK_N_02	100000	20210701_01	0.367174
1746	panel33	singleplex	CHK	CHK_N_02	100000	20210701_01	0.361817
1747	panel33	singleplex	CHK	CHK_N_02	100000	20210701_01	0.365737
1748	panel33	singleplex	CHK	CHK_N_02	100000	20210701_01	0.35924
1749	panel33	singleplex	CHK	CHK_N_02	100000	20210701_01	0.351359
1750	panel33	singleplex	CHK	CHK_N_02	100000	20210701_01	0.372461
1751	panel33	singleplex	CHK	CHK_N_02	100000	20210701_01	0.358978
1752	panel33	singleplex	CHK	CHK_N_02	100000	20210701_01	0.367298
1753	panel33	singleplex	CHK	CHK_N_02	100000	20210701_01	0.368849
1754	panel33	singleplex	CHK	CHK_N_02	100000	20210701_01	0.365375
1755	panel33	singleplex	CHK	CHK_N_02	100000	20210701_01	0.365127
1756	panel33	singleplex	CHK	CHK_N_02	100000	20210701_01	0.350369
1757	panel33	singleplex	CHK	CHK_N_02	100000	20210701_01	0.365332
1758	panel33	singleplex	CHK	CHK_N_02	100000	20210701_01	0.364901
1759	panel33	singleplex	CHK	CHK_N_02	100000	20210701_01	0.366367
1760	panel33	singleplex	CHK	CHK_N_02	100000	20210701_01	0.358939
1761	panel33	singleplex	CHK	CHK_N_02	100000	20210701_01	0.353171
1762	panel33	singleplex	CHK	CHK_N_02	100000	20210701_01	0.366557
1763	panel33	singleplex	CHK	CHK_N_02	100000	20210701_01	0.343463
1764	panel33	singleplex	CHK	CHK_N_02	100000	20210701_01	0.360792
1765	panel33	singleplex	CHK	CHK_N_02	100000	20210701_01	0.36521
1766	panel33	singleplex	CHK	CHK_N_02	100000	20210701_01	0.363581
1767	panel33	singleplex	CHK	CHK_N_02	100000	20210701_01	0.359033
1768	panel33	singleplex	CHK	CHK_N_02	100000	20210701_01	0.367471
1769	panel33	singleplex	CHK	CHK_N_02	100000	20210701_01	0.370842
1770	panel33	singleplex	CHK	CHK_N_02	100000	20210701_01	0.353155
1771	panel33	singleplex	CHK	CHK_N_02	100000	20210701_01	0.360484
1772	panel33	singleplex	CHK	CHK_N_02	100000	20210701_01	0.357136
1773	panel33	singleplex	CHK	CHK_N_02	100000	20210701_01	0.367482
1774	panel33	singleplex	CHK	CHK_N_02	100000	20210701_01	0.371328
1775	panel33	singleplex	CHK	CHK_N_02	100000	20210701_01	0.347894
1776	panel33	singleplex	CHK	CHK_N_02	100000	20210701_01	0.358788
1777	panel33	singleplex	CHK	CHK_N_02	100000	20210701_01	0.356031
1778	panel33	singleplex	CHK	CHK_N_02	100000	20210701_01	0.362173
1779	panel33	singleplex	CHK	CHK_N_02	100000	20210701_01	0.367283
1780	panel33	singleplex	CHK	CHK_N_02	100000	20210701_01	0.353907
1781	panel33	singleplex	CHK	CHK_N_02	100000	20210701_01	0.362743
1782	panel33	singleplex	CHK	CHK_N_02	100000	20210701_01	0.363977
1783	panel33	singleplex	CHK	CHK_N_02	100000	20210701_01	0.358915
1784	panel33	singleplex	CHK	CHK_N_02	100000	20210701_01	0.364203
1785	panel33	singleplex	CHK	CHK_N_02	100000	20210701_01	0.365503
1786	panel33	singleplex	CHK	CHK_N_02	100000	20210701_01	0.378111
1787	panel33	singleplex	CHK	CHK_N_02	100000	20210701_01	0.385139
1788	panel33	singleplex	CHK	CHK_N_02	100000	20210701_01	0.361317
1789	panel33	singleplex	CHK	CHK_N_02	100000	20210701_01	0.363163
1790	panel33	singleplex	CHK	CHK_N_02	100000	20210701_01	0.351632
1791	panel33	singleplex	CHK	CHK_N_02	100000	20210701_01	0.389223
1792	panel33	singleplex	CHK	CHK_N_02	100000	20210701_01	0.363765
1793	panel33	singleplex	CHK	CHK_N_02	100000	20210701_01	0.366129
1794	panel33	singleplex	CHK	CHK_N_02	100000	20210701_01	0.372484
1795	panel33	singleplex	CHK	CHK_N_02	100000	20210701_01	0.367386
1796	panel33	singleplex	CHK	CHK_N_02	100000	20210701_01	0.366216
1797	panel33	singleplex	CHK	CHK_N_02	100000	20210701_01	0.336203
1798	panel33	singleplex	CHK	CHK_N_02	100000	20210701_01	0.355546
1799	panel33	singleplex	CHK	CHK_N_02	100000	20210701_01	0.361442
1800	panel33	singleplex	CHK	CHK_N_02	100000	20210701_01	0.37008
1801	panel33	singleplex	CHK	CHK_N_02	100000	20210701_01	0.364924
1802	panel33	singleplex	CHK	CHK_N_02	100000	20210701_01	0.362236
1803	panel33	singleplex	CHK	CHK_N_02	100000	20210701_01	0.363313
1804	panel33	singleplex	CHK	CHK_N_02	100000	20210701_01	0.358416
1805	panel33	singleplex	CHK	CHK_N_02	100000	20210701_01	0.362794
1806	panel33	singleplex	CHK	CHK_N_02	100000	20210701_01	0.362048
1807	panel33	singleplex	CHK	CHK_N_02	100000	20210701_01	0.371364
1808	panel33	singleplex	CHK	CHK_N_02	100000	20210701_01	0.372923
1809	panel33	singleplex	CHK	CHK_N_02	100000	20210701_01	0.307269
1810	panel33	singleplex	CHK	CHK_N_02	100000	20210701_01	0.366812
1811	panel33	singleplex	CHK	CHK_N_02	100000	20210701_01	0.363202
1812	panel33	singleplex	CHK	CHK_N_02	100000	20210701_01	0.361844
1813	panel33	singleplex	CHK	CHK_N_02	100000	20210701_01	0.356259
1814	panel33	singleplex	CHK	CHK_N_02	100000	20210701_01	0.364098
1815	panel33	singleplex	CHK	CHK_N_02	100000	20210701_01	0.37111
1816	panel33	singleplex	CHK	CHK_N_02	100000	20210701_01	0.36456
1817	panel33	singleplex	CHK	CHK_N_02	100000	20210701_01	0.371205
1818	panel33	singleplex	CHK	CHK_N_02	100000	20210701_01	0.368977
1819	panel33	singleplex	CHK	CHK_N_02	100000	20210701_01	0.360855
1820	panel33	singleplex	CHK	CHK_N_02	100000	20210701_01	0.362977
1821	panel33	singleplex	CHK	CHK_N_02	100000	20210701_01	0.366903
1822	panel33	singleplex	CHK	CHK_N_02	100000	20210701_01	0.362478
1823	panel33	singleplex	CHK	CHK_N_02	100000	20210701_01	0.370011
1824	panel33	singleplex	CHK	CHK_N_02	100000	20210701_01	0.369995
1825	panel33	singleplex	CHK	CHK_N_02	100000	20210701_01	0.362707
1826	panel33	singleplex	CHK	CHK_N_02	100000	20210701_01	0.358657
1827	panel33	singleplex	CHK	CHK_N_02	100000	20210701_01	0.369503
1828	panel33	singleplex	CHK	CHK_N_02	100000	20210701_01	0.368828
1829	panel33	singleplex	CHK	CHK_N_02	100000	20210701_01	0.359741
1830	panel33	singleplex	CHK	CHK_N_02	100000	20210701_01	0.35605
1831	panel33	singleplex	CHK	CHK_N_02	100000	20210701_01	0.360787
1832	panel33	singleplex	CHK	CHK_N_02	100000	20210701_01	0.361022
1833	panel33	singleplex	CHK	CHK_N_02	100000	20210701_01	0.366223
1834	panel33	singleplex	CHK	CHK_N_02	100000	20210701_01	0.366128
1835	panel33	singleplex	CHK	CHK_N_02	100000	20210701_01	0.369993
1836	panel33	singleplex	CHK	CHK_N_02	100000	20210701_01	0.363174
1837	panel33	singleplex	CHK	CHK_N_02	100000	20210701_01	0.359859
1838	panel33	singleplex	CHK	CHK_N_02	100000	20210701_01	0.365309
1839	panel33	singleplex	CHK	CHK_N_02	100000	20210701_01	0.367772
1840	panel33	singleplex	CHK	CHK_N_02	100000	20210701_01	0.37465
1841	panel33	singleplex	CHK	CHK_N_02	100000	20210701_01	0.363765
1842	panel33	singleplex	CHK	CHK_N_02	100000	20210701_01	0.363326
1843	panel33	singleplex	CHK	CHK_N_02	100000	20210701_01	0.365197
1844	panel33	singleplex	CHK	CHK_N_02	100000	20210701_01	0.365075
1845	panel33	singleplex	CHK	CHK_N_02	100000	20210701_01	0.367734
1846	panel33	singleplex	CHK	CHK_N_02	100000	20210701_01	0.363341
1847	panel33	singleplex	CHK	CHK_N_02	100000	20210701_01	0.359152
1848	panel33	singleplex	CHK	CHK_N_02	100000	20210701_01	0.357725
1849	panel33	singleplex	CHK	CHK_N_02	100000	20210701_01	0.362965
1850	panel33	singleplex	CHK	CHK_N_02	100000	20210701_01	0.354026
1851	panel33	singleplex	CHK	CHK_N_02	100000	20210701_01	0.358154
1852	panel33	singleplex	CHK	CHK_N_02	100000	20210701_01	0.354858
1853	panel33	singleplex	CHK	CHK_N_02	100000	20210701_01	0.359691
1854	panel33	singleplex	CHK	CHK_N_02	100000	20210701_01	0.360115
1855	panel33	singleplex	CHK	CHK_N_02	100000	20210701_01	0.365114
1856	panel33	singleplex	CHK	CHK_N_02	100000	20210701_01	0.362035
1857	panel33	singleplex	CHK	CHK_N_02	100000	20210701_01	0.401548
1858	panel33	singleplex	CHK	CHK_N_02	100000	20210701_01	0.360728
1859	panel33	singleplex	CHK	CHK_N_02	100000	20210701_01	0.353966
1860	panel33	singleplex	CHK	CHK_N_02	100000	20210701_01	0.367999
1861	panel33	singleplex	CHK	CHK_N_02	100000	20210701_01	0.344143
1862	panel33	singleplex	CHK	CHK_N_02	100000	20210701_01	0.365666
1863	panel33	singleplex	CHK	CHK_N_02	100000	20210701_01	0.359172
1864	panel33	singleplex	CHK	CHK_N_02	100000	20210701_01	0.360872
1865	panel33	singleplex	CHK	CHK_N_02	100000	20210701_01	0.36148
1866	panel33	singleplex	CHK	CHK_N_02	100000	20210701_01	0.357384
1867	panel33	singleplex	CHK	CHK_N_02	100000	20210701_01	0.362143
1868	panel33	singleplex	CHK	CHK_N_02	100000	20210701_01	0.355927
1869	panel33	singleplex	CHK	CHK_N_02	100000	20210701_01	0.361611
1870	panel33	singleplex	CHK	CHK_N_02	100000	20210701_01	0.355443
1871	panel33	singleplex	CHK	CHK_N_02	100000	20210701_01	0.358149
1872	panel33	singleplex	CHK	CHK_N_02	100000	20210701_01	0.362979
1873	panel33	singleplex	CHK	CHK_N_02	100000	20210701_01	0.359648
1874	panel33	singleplex	CHK	CHK_N_02	100000	20210701_01	0.35801
1875	panel33	singleplex	CHK	CHK_N_02	100000	20210701_01	0.358341
1876	panel33	singleplex	CHK	CHK_N_02	100000	20210701_01	0.361278
1877	panel33	singleplex	CHK	CHK_N_02	100000	20210701_01	0.361411
1878	panel33	singleplex	CHK	CHK_N_02	100000	20210701_01	0.358491
1879	panel33	singleplex	CHK	CHK_N_02	100000	20210701_01	0.358033
1880	panel33	singleplex	CHK	CHK_N_02	100000	20210701_01	0.362318
1881	panel33	singleplex	CHK	CHK_N_02	100000	20210701_01	0.349582
1882	panel33	singleplex	CHK	CHK_N_02	100000	20210701_01	0.356805
1883	panel33	singleplex	CHK	CHK_N_02	100000	20210701_01	0.36526
1884	panel33	singleplex	CHK	CHK_N_02	100000	20210701_01	0.367482
1885	panel33	singleplex	CHK	CHK_N_02	100000	20210701_01	0.368096
1886	panel33	singleplex	CHK	CHK_N_02	100000	20210701_01	0.364426
1887	panel33	singleplex	CHK	CHK_N_02	100000	20210701_01	0.361749
1888	panel33	singleplex	CHK	CHK_N_02	100000	20210701_01	0.36128
1889	panel33	singleplex	CHK	CHK_N_02	100000	20210701_01	0.363488
1890	panel33	singleplex	CHK	CHK_N_02	100000	20210701_01	0.364753
1891	panel33	singleplex	CHK	CHK_N_02	100000	20210701_01	0.354263
1892	panel33	singleplex	CHK	CHK_N_02	100000	20210701_01	0.364287
1893	panel33	singleplex	CHK	CHK_N_02	100000	20210701_01	0.366192
1894	panel33	singleplex	CHK	CHK_N_02	100000	20210701_01	0.368034
1895	panel33	singleplex	CHK	CHK_N_02	100000	20210701_01	0.363455
1896	panel33	singleplex	CHK	CHK_N_02	100000	20210701_01	0.364887
1897	panel33	singleplex	CHK	CHK_N_02	100000	20210701_01	0.35801
1898	panel33	singleplex	CHK	CHK_N_02	100000	20210701_01	0.362308
1899	panel33	singleplex	CHK	CHK_N_02	100000	20210701_01	0.367569
1900	panel33	singleplex	CHK	CHK_N_02	100000	20210701_01	0.366191
1901	panel33	singleplex	CHK	CHK_N_02	100000	20210701_01	0.335273
1902	panel33	singleplex	CHK	CHK_N_02	100000	20210701_01	0.359802
1903	panel33	singleplex	CHK	CHK_N_02	100000	20210701_01	0.364342
1904	panel33	singleplex	CHK	CHK_N_02	100000	20210701_01	0.356892
1905	panel33	singleplex	CHK	CHK_N_02	100000	20210701_01	0.358895
1906	panel33	singleplex	CHK	CHK_N_02	100000	20210701_01	0.366115
1907	panel33	singleplex	CHK	CHK_N_02	100000	20210701_01	0.360621
1908	panel33	singleplex	CHK	CHK_N_02	100000	20210701_01	0.364702
1909	panel33	singleplex	CHK	CHK_N_02	100000	20210701_01	0.368181
1910	panel33	singleplex	CHK	CHK_N_02	100000	20210701_01	0.35969
1911	panel33	singleplex	CHK	CHK_N_02	100000	20210701_01	0.360631
1912	panel33	singleplex	CHK	CHK_N_02	100000	20210701_01	0.342993
1913	panel21	PM3.12	CHK	CHK_N_02	100000	20210701_02	0.398375
1914	panel21	PM3.12	CHK	CHK_N_02	100000	20210701_02	0.373887
1915	panel21	PM3.12	CHK	CHK_N_02	100000	20210701_02	0.387863
1916	panel21	PM3.12	CHK	CHK_N_02	100000	20210701_02	0.384883
1917	panel21	PM3.12	CHK	CHK_N_02	100000	20210701_02	0.381731
1918	panel21	PM3.12	CHK	CHK_N_02	100000	20210701_02	0.375249
1919	panel21	PM3.12	CHK	CHK_N_02	100000	20210701_02	0.393094
1920	panel21	PM3.12	CHK	CHK_N_02	100000	20210701_02	0.37802
1921	panel21	PM3.12	CHK	CHK_N_02	100000	20210701_02	0.376646
1922	panel21	PM3.12	CHK	CHK_N_02	100000	20210701_02	0.400629
1923	panel21	PM3.12	CHK	CHK_N_02	100000	20210701_02	0.379149
1924	panel21	PM3.12	CHK	CHK_N_02	100000	20210701_02	0.378467
1925	panel21	PM3.12	CHK	CHK_N_02	100000	20210701_02	0.375612
1926	panel21	PM3.12	CHK	CHK_N_02	100000	20210701_02	0.392267
1927	panel21	PM3.12	CHK	CHK_N_02	100000	20210701_02	0.387482
1928	panel21	PM3.12	CHK	CHK_N_02	100000	20210701_02	0.398592
1929	panel21	PM3.12	CHK	CHK_N_02	100000	20210701_02	0.374979
1930	panel21	PM3.12	CHK	CHK_N_02	100000	20210701_02	0.384483
1931	panel21	PM3.12	CHK	CHK_N_02	100000	20210701_02	0.397645
1932	panel21	PM3.12	CHK	CHK_N_02	100000	20210701_02	0.375818
1933	panel21	PM3.12	CHK	CHK_N_02	100000	20210701_02	0.373777
1934	panel21	PM3.12	CHK	CHK_N_02	100000	20210701_02	0.392247
1935	panel21	PM3.12	CHK	CHK_N_02	100000	20210701_02	0.386323
1936	panel21	PM3.12	CHK	CHK_N_02	100000	20210701_02	0.391689
1937	panel21	PM3.12	CHK	CHK_N_02	100000	20210701_02	0.353491
1938	panel21	PM3.12	CHK	CHK_N_02	100000	20210701_02	0.383784
1939	panel21	PM3.12	CHK	CHK_N_02	100000	20210701_02	0.381539
1940	panel21	PM3.12	CHK	CHK_N_02	100000	20210701_02	0.386108
1941	panel21	PM3.12	CHK	CHK_N_02	100000	20210701_02	0.373096
1942	panel21	PM3.12	CHK	CHK_N_02	100000	20210701_02	0.359576
1943	panel21	PM3.12	CHK	CHK_N_02	100000	20210701_02	0.386642
1944	panel21	PM3.12	CHK	CHK_N_02	100000	20210701_02	0.386987
1945	panel21	PM3.12	CHK	CHK_N_02	100000	20210701_02	0.380743
1946	panel21	PM3.12	CHK	CHK_N_02	100000	20210701_02	0.377822
1947	panel21	PM3.12	CHK	CHK_N_02	100000	20210701_02	0.375889
1948	panel21	PM3.12	CHK	CHK_N_02	100000	20210701_02	0.39046
1949	panel21	PM3.12	CHK	CHK_N_02	100000	20210701_02	0.390477
1950	panel21	PM3.12	CHK	CHK_N_02	100000	20210701_02	0.381399
1951	panel21	PM3.12	CHK	CHK_N_02	100000	20210701_02	0.371509
[truncated: 1,939 more rows]

## Sheet: fig4a
	PrimerMix	Assay1	Assay2	Assay3	Distance1	MDistance1	Distance2	MDistance2	Distance3	MDistance3	mean	min	mod_mean	mod_min	Experiment_type
[truncated: 54 more rows]

[truncated: 12 more sheets: fig4b, fig4c, fig4d, fig4e, fig4f, fig4g, fig5a, fig5b, fig5b_correlation, fig5c, fig5d, fig5e]
